# Supplementary material for: Possible linkages between the inner and outer cellular states of human induced pluripotent stem cells
Source: BMC Syst Biol. 2011 Jun 20;5(Suppl 1):S17. doi: 10.1186/1752-0509-5-S1-S17 (PMC3121117; doi:10.1186/1752-0509-5-S1-S17)
Supplement: Additional file 7 — List of 2,502 genes in the expression signature, together with the fold-changes in expression levels and FDR values. The fold-change values are listed for the minimum values among the four sets of comparisons between iPSCs and SCs (+, iPSCs>SCs; -, iPSCs<SCs), and the FDR values shown are the maximum values among these sets. [file 1752-0509-5-S1-S17-S7.xls]

## Sheet: Data Set 1
Additional file 7: List of 2,502 genes in the expression signature, together with the fold-changes in expression levels and FDR values
Gene Name	Description	Entrez Gene ID	Minimum Fold Change	Maximum FDR
SOX2	SRY (sex determining region Y)-box 2	6657	7654.94	3.79563e-05
L1TD1	LINE-1 type transposase domain containing 1	54596	1853.62	1.54856e-05
CDH1	cadherin 1, type 1, E-cadherin (epithelial)	999	2889.52	3.1143e-05
C14orf115	chromosome 14 open reading frame 115	55237	3086.55	4.20149e-05
ZIC3	Zic family member 3 heterotaxy 1 (odd-paired homolog, Drosophila)	7547	1926.75	1.52586e-05
ZFP42	zinc finger protein 42 homolog (mouse)	132625	3140.85	1.13404e-05
BMP7	bone morphogenetic protein 7 (osteogenic protein 1)	655	3032.54	9.60144e-06
DPPA4	developmental pluripotency associated 4	55211	650.434	0.000548499
SYT6	synaptotagmin VI	148281	1412.54	1.39302e-05
RPRM	reprimo, TP53 dependent G2 arrest mediator candidate	56475	633.131	5.59699e-05
HLA-DOA	major histocompatibility complex, class II, DO alpha	3111	467.505	1.59072e-05
SLC7A3	solute carrier family 7 (cationic amino acid transporter, y+ system), member 3	84889	266.179	0.000998524
MAL2	mal, T-cell differentiation protein 2	114569	594.699	0.000339994
LEFTY1	left-right determination factor 1	10637	647.281	1.95594e-05
LECT1	leukocyte cell derived chemotaxin 1	11061	571.853	2.32304e-05
FA2H	fatty acid 2-hydroxylase	79152	996.831	1.52586e-05
LIN28	lin-28 homolog (C. elegans)	79727	619.07	7.46545e-05
MYCN	v-myc myelocytomatosis viral related oncogene, neuroblastoma derived (avian)	4613	523.933	1.59072e-05
ACTA1	actin, alpha 1, skeletal muscle	58	344.667	0.00043046
DPPA2	developmental pluripotency associated 2	151871	425.226	1.50627e-05
SFRP2	secreted frizzled-related protein 2	6423	754.047	1.52504e-05
GPC3	glypican 3	2719	745.293	6.13377e-05
GPM6B	glycoprotein M6B	2824	254.13	6.39073e-05
LIN28B	lin-28 homolog B (C. elegans)	389421	549.544	1.18398e-05
CKMT1A	creatine kinase, mitochondrial 1A	548596	551.077	5.03638e-05
NELL2	NEL-like 2 (chicken)	4753	541.622	0.000149488
LEFTY2	left-right determination factor 2	7044	153.956	6.01151e-05
PHF21B	PHD finger protein 21B	112885	311.971	4.99026e-05
LOC63928	hepatocellular carcinoma antigen gene 520	63928	66.0852	0.000137516
SMOC2	SPARC related modular calcium binding 2	64094	219.569	2.33849e-05
ITGB1BP3	integrin beta 1 binding protein 3	27231	417.241	0.000205629
SYT13	synaptotagmin XIII	57586	316.971	0.000141962
CAMKV	CaM kinase-like vesicle-associated	79012	196.172	1.54856e-05
PTPRZ1	protein tyrosine phosphatase, receptor-type, Z polypeptide 1	5803	192.81	0.000961502
LRAT	lecithin retinol acyltransferase (phosphatidylcholine--retinol O-acyltransferase)	9227	363.734	2.31093e-05
EGR4	early growth response 4	1961	46.3171	0.000193371
LAD1	ladinin 1	3898	250.484	8.86381e-05
SEMA5B	sema domain, seven thrombospondin repeats (type 1 and type 1-like), transmembrane domain (TM) and short cytoplasmic domain, (semaphorin) 5B	54437	296.52	0.000168019
PCDH8	protocadherin 8	5100	330.419	4.73708e-05
TMEM125	transmembrane protein 125	128218	266.882	4.1336e-05
PTCHD1	patched domain containing 1	139411	104.222	1.67767e-05
C7orf16	chromosome 7 open reading frame 16	10842	44.8119	5.19483e-05
CLDN10	claudin 10	9071	267.168	0.000115846
C1orf172	chromosome 1 open reading frame 172	126695	140.369	2.88212e-05
OVOL2	ovo-like 2 (Drosophila)	58495	222.161	1.80862e-05
KLK8	kallikrein-related peptidase 8	11202	148.102	2.25336e-05
SALL4	sal-like 4 (Drosophila)	57167	252.253	7.60303e-06
EPHA1	EPH receptor A1	2041	160.914	0.00116413
CRYGD	crystallin, gamma D	1421	7.74603	0.00057968
VIL1	villin 1	7429	213.795	6.67541e-05
GPR64	G protein-coupled receptor 64	10149	140.602	2.37639e-05
SCNN1A	sodium channel, nonvoltage-gated 1 alpha	6337	264.502	5.73831e-05
KCNG3	potassium voltage-gated channel, subfamily G, member 3	170850	111.219	1.67102e-05
PRDM14	PR domain containing 14	63978	106.666	0.00027108
PROM1	prominin 1	8842	214.526	5.29873e-05
OTX2	orthodenticle homolog 2 (Drosophila)	5015	132.88	0.000156617
NANOG	Nanog homeobox	79923	248.139	0.000130626
INDO	indoleamine-pyrrole 2,3 dioxygenase	3620	73.776	4.74275e-05
ZMAT4	zinc finger, matrin type 4	79698	93.438	0.000124462
CA14	carbonic anhydrase XIV	23632	222.179	9.8925e-06
IGSF21	immunoglobin superfamily, member 21	84966	235.425	0.000227094
EGLN3	egl nine homolog 3 (C. elegans)	112399	201.823	0.000768224
CALB1	calbindin 1, 28kDa	793	150.378	2.88212e-05
PACSIN1	protein kinase C and casein kinase substrate in neurons 1	29993	169.274	0.00199022
SPINT2	serine peptidase inhibitor, Kunitz type, 2	10653	153.107	1.10516e-05
ATP1A2	ATPase, Na+/K+ transporting, alpha 2 (+) polypeptide	477	61.2623	6.60013e-06
NMU	neuromedin U	10874	146.016	3.92574e-05
MARVELD3	MARVEL domain containing 3	91862	119.966	0.000107098
FAM80A	family with sequence similarity 80, member A	284716	51.803	9.80302e-05
ITLN2	intelectin 2	142683	231.168	0.000434531
RGMA	RGM domain family, member A	56963	92.5506	0.000773542
UNC5D	unc-5 homolog D (C. elegans)	137970	154.202	1.76387e-05
OVOL1	ovo-like 1(Drosophila)	5017	126.154	7.60303e-06
KLK10	kallikrein-related peptidase 10	5655	56.4761	2.32676e-05
NLGN4X	neuroligin 4, X-linked	57502	109.916	6.65062e-05
RGS16	regulator of G-protein signalling 16	6004	88.4906	8.88642e-05
TACSTD1	tumor-associated calcium signal transducer 1	4072	127.523	6.60013e-06
DACT2	dapper, antagonist of beta-catenin, homolog 2 (Xenopus laevis)	168002	134.715	1.29106e-05
RIPK4	receptor-interacting serine-threonine kinase 4	54101	229.103	0.00177347
ELF3	E74-like factor 3 (ets domain transcription factor, epithelial-specific )	1999	157.888	0.000207562
CLDN6	claudin 6	9074	96.6975	3.36819e-05
NDRG2	NDRG family member 2	57447	173.037	0.000434748
MEGF10	multiple EGF-like-domains 10	84466	58.5335	4.35627e-05
SMPDL3B	sphingomyelin phosphodiesterase, acid-like 3B	27293	54.9882	3.75885e-05
CTSL2	cathepsin L2	1515	126.058	1.13404e-05
DDX25	DEAD (Asp-Glu-Ala-Asp) box polypeptide 25	29118	104.466	2.1474e-05
POU5F1	POU domain, class 5, transcription factor 1	5460	163.563	2.8112e-05
IL28RA	interleukin 28 receptor, alpha (interferon, lambda receptor)	163702	119.306	2.05549e-05
FGFR2	fibroblast growth factor receptor 2 (bacteria-expressed kinase, keratinocyte growth factor receptor, craniofacial dysostosis 1, Crouzon syndrome, Pfeiffer syndrome, Jackson-Weiss syndrome)	2263	165.324	0.000224459
FOXA3	forkhead box A3	3171	80.5943	2.18496e-05
COL9A3	collagen, type IX, alpha 3	1299	120.239	1.35973e-05
TNFRSF8	tumor necrosis factor receptor superfamily, member 8	943	84.8639	6.56767e-05
TMEM28	transmembrane protein 28	27112	85.8122	0.000120205
YBX2	Y box binding protein 2	51087	102.251	2.96715e-05
CXCL14	chemokine (C-X-C motif) ligand 14	9547	164.386	0.000727722
CCKBR	cholecystokinin B receptor	887	134.634	3.06915e-05
SLCO4C1	solute carrier organic anion transporter family, member 4C1	353189	113.315	3.28989e-05
RPRML	reprimo-like	388394	18.4043	0.000157672
GAL3ST1	galactose-3-O-sulfotransferase 1	9514	142.196	0.000757035
SELV	selenoprotein V	348303	91.7244	0.000415456
CUTL2	cut-like 2 (Drosophila)	23316	91.7919	1.04223e-05
TEX14	testis expressed sequence 14	56155	143.141	6.12657e-05
ARHGEF16	Rho guanine exchange factor (GEF) 16	27237	145.024	3.02621e-05
GDF3	growth differentiation factor 3	9573	67.5177	5.55179e-05
IGSF9	immunoglobulin superfamily, member 9	57549	113.838	1.99834e-05
OR1D2	olfactory receptor, family 1, subfamily D, member 2	4991	73.9329	3.5593e-05
TTYH1	tweety homolog 1 (Drosophila)	57348	81.9969	1.68489e-05
DBC1	deleted in bladder cancer 1	1620	119.511	4.81645e-05
KCNK5	potassium channel, subfamily K, member 5	8645	103.428	0.000105965
UGT3A2	UDP glycosyltransferase 3 family, polypeptide A2	167127	45.1185	3.96316e-05
C1orf165	chromosome 1 open reading frame 165	79656	70.9491	1.60356e-05
RIMS3	regulating synaptic membrane exocytosis 3	9783	101.206	8.35195e-05
RIMS4	regulating synaptic membrane exocytosis 4	140730	47.8562	0.000238552
FAM83F	family with sequence similarity 83, member F	113828	103.111	0.000114681
NTS	neurotensin	4922	154.79	1.99979e-05
NLRP2	NLR family, pyrin domain containing 2	55655	2.86568	0.0014403
SPIB	Spi-B transcription factor (Spi-1/PU.1 related)	6689	16.5736	9.58782e-05
FABP7	fatty acid binding protein 7, brain	2173	37.6209	0.000183429
TESC	tescalcin	54997	36.1835	1.67767e-05
PLA2G7	phospholipase A2, group VII (platelet-activating factor acetylhydrolase, plasma)	7941	83.202	5.20582e-05
LOC285016	hypothetical protein LOC285016	285016	74.6903	5.8658e-05
WIF1	WNT inhibitory factor 1	11197	52.1006	0.000871705
APOA1	apolipoprotein A-I	335	10.1853	0.000365534
HESX1	homeobox, ES cell expressed 1	8820	108.049	9.93888e-05
VSNL1	visinin-like 1	7447	57.2761	3.12738e-05
GABRB3	gamma-aminobutyric acid (GABA) A receptor, beta 3	2562	71.6084	4.49226e-05
AIF1	allograft inflammatory factor 1	199	64.8138	0.000146213
NUP210	nucleoporin 210kDa	23225	52.2066	6.95256e-05
NPPB	natriuretic peptide precursor B	4879	12.8234	0.000603448
FLJ35773	hypothetical protein FLJ35773	162387	58.4188	0.000167986
PRSS16	protease, serine, 16 (thymus)	10279	62.4673	2.55664e-05
GRHL2	grainyhead-like 2 (Drosophila)	79977	60.7958	2.21254e-05
GPC4	glypican 4	2239	51.9392	9.82302e-06
CYP26A1	cytochrome P450, family 26, subfamily A, polypeptide 1	1592	174.064	1.13404e-05
GAL	galanin	51083	40.8521	1.54856e-05
RNF175	ring finger protein 175	285533	82.084	0.000534789
CHST8	carbohydrate (N-acetylgalactosamine 4-0) sulfotransferase 8	64377	104.575	0.000516059
PDPN	podoplanin	10630	64.3559	4.00732e-05
PNMT	phenylethanolamine N-methyltransferase	5409	75.9727	0.000317316
CLEC4G	C-type lectin superfamily 4, member G	339390	9.88487	0.0012963
GDAP1L1	ganglioside-induced differentiation-associated protein 1-like 1	78997	66.0448	0.000600647
DNMT3B	DNA (cytosine-5-)-methyltransferase 3 beta	1789	73.6666	1.54856e-05
RAB25	RAB25, member RAS oncogene family	57111	87.0011	1.7197e-05
NLRP7	NLR family, pyrin domain containing 7	199713	118.115	6.63303e-05
ECEL1	endothelin converting enzyme-like 1	9427	73.5459	4.44712e-05
RBPMS2	RNA binding protein with multiple splicing 2	348093	83.325	1.29106e-05
CGN	cingulin	57530	61.5327	0.000954674
FAM77C	family with sequence similarity 77, member C	79570	82.3906	1.46398e-05
SPINT1	serine peptidase inhibitor, Kunitz type 1	6692	39.8955	1.54601e-05
TNFSF11	tumor necrosis factor (ligand) superfamily, member 11	8600	47.4213	0.000167635
C1orf106	chromosome 1 open reading frame 106	55765	49.4287	1.69397e-05
C9orf135	chromosome 9 open reading frame 135	138255	61.0646	0.00216588
C10orf82	chromosome 10 open reading frame 82	143379	33.5708	0.000116713
NPTX2	neuronal pentraxin II	4885	58.4685	2.05997e-05
SERPINB4	serpin peptidase inhibitor, clade B (ovalbumin), member 4	6318	45.7742	5.78338e-05
NUDT10	nudix (nucleoside diphosphate linked moiety X)-type motif 10	170685	39.5865	1.69397e-05
SLAIN1	SLAIN motif family, member 1	122060	48.918	6.26284e-05
MGAT4C	mannosyl (alpha-1,3-)-glycoprotein beta-1,4-N-acetylglucosaminyltransferase, isozyme C (putative)	25834	69.6439	8.60175e-05
VCX	variable charge, X-linked	26609	68.8119	1.94468e-05
FGF13	fibroblast growth factor 13	2258	24.5253	2.09327e-05
WFDC2	WAP four-disulfide core domain 2	10406	113.138	2.94051e-05
WNK2	WNK lysine deficient protein kinase 2	65268	84.3305	1.74603e-05
C20orf39	chromosome 20 open reading frame 39	79953	43.5923	1.2839e-05
FOXJ1	forkhead box J1	2302	77.3756	0.000103353
KCNH2	potassium voltage-gated channel, subfamily H (eag-related), member 2	3757	93.6964	1.29106e-05
INSM1	insulinoma-associated 1	3642	45.9962	3.20961e-05
SLC16A9	solute carrier family 16, member 9 (monocarboxylic acid transporter 9)	220963	62.261	1.13404e-05
VCX2	variable charge, X-linked 2	51480	66.5883	5.29771e-05
HS6ST2	heparan sulfate 6-O-sulfotransferase 2	90161	21.118	1.29106e-05
CTNND2	catenin (cadherin-associated protein), delta 2 (neural plakophilin-related arm-repeat protein)	1501	43.0022	3.65331e-05
COCH	coagulation factor C homolog, cochlin (Limulus polyphemus)	1690	37.3648	0.000540065
SLC16A10	solute carrier family 16, member 10 (aromatic amino acid transporter)	117247	48.455	2.63453e-05
SYN3	synapsin III	8224	74.6994	3.10468e-05
ALOX5	arachidonate 5-lipoxygenase	240	77.6278	3.28989e-05
MATK	megakaryocyte-associated tyrosine kinase	4145	68.3482	1.76387e-05
CD70	CD70 molecule	970	18.9764	4.30483e-05
TNNI3	troponin I type 3 (cardiac)	7137	66.0875	0.000135121
ZDHHC22	zinc finger, DHHC-type containing 22	283576	36.9404	0.000399555
RBM35A	RNA binding motif protein 35A	54845	43.7431	0.000300569
PAQR9	progestin and adipoQ receptor family member IX	344838	70.3789	0.00164615
SEMG1	semenogelin I	6406	47.1534	8.91599e-05
FGF19	fibroblast growth factor 19	9965	54.1757	1.70325e-05
FGFR3	fibroblast growth factor receptor 3 (achondroplasia, thanatophoric dwarfism)	2261	36.6042	1.70137e-05
PROK2	prokineticin 2	60675	33.7131	0.00167669
LRRN1	leucine rich repeat neuronal 1	57633	28.838	1.60356e-05
ADD2	adducin 2 (beta)	119	38.3766	6.25267e-05
RDH12	retinol dehydrogenase 12 (all-trans/9-cis/11-cis)	145226	27.177	0.00151807
GRHL3	grainyhead-like 3 (Drosophila)	57822	32.0638	0.000231528
LCK	lymphocyte-specific protein tyrosine kinase	3932	46.5794	0.000116178
HLA-DRB5	major histocompatibility complex, class II, DR beta 5	3127	38.4161	0.000745293
CNR1	cannabinoid receptor 1 (brain)	1268	52.8561	1.62369e-05
RNF125	ring finger protein 125	54941	42.7487	0.000269449
ERBB3	v-erb-b2 erythroblastic leukemia viral oncogene homolog 3 (avian)	2065	57.3362	0.000141426
RBM35B	RNA binding motif protein 35B	80004	57.0039	2.89177e-05
DMKN	dermokine	93099	25.1815	4.29668e-05
CFTR	cystic fibrosis transmembrane conductance regulator (ATP-binding cassette sub-family C, member 7)	1080	49.639	0.0001004
THBS4	thrombospondin 4	7060	29.1827	1.93628e-05
SOX21	SRY (sex determining region Y)-box 21	11166	68.3419	2.02429e-05
LGI2	leucine-rich repeat LGI family, member 2	55203	49.8815	0.00256414
SERPINB3	serpin peptidase inhibitor, clade B (ovalbumin), member 3	6317	48.3701	0.000377037
CYP2S1	cytochrome P450, family 2, subfamily S, polypeptide 1	29785	17.7304	2.25336e-05
HSD11B2	hydroxysteroid (11-beta) dehydrogenase 2	3291	40.9418	9.60144e-06
HEYL	hairy/enhancer-of-split related with YRPW motif-like	26508	11.7715	0.00054567
GRPR	gastrin-releasing peptide receptor	2925	12.7811	0.000293059
CPVL	carboxypeptidase, vitellogenic-like	54504	28.5546	1.29106e-05
CACNA2D2	calcium channel, voltage-dependent, alpha 2/delta subunit 2	9254	75.7653	2.79421e-05
AIM1L	absent in melanoma 1-like	55057	26.924	0.000132982
CHST9	carbohydrate (N-acetylgalactosamine 4-0) sulfotransferase 9	83539	21.9035	3.09025e-05
TMC5	transmembrane channel-like 5	79838	68.0746	3.15758e-05
KIRREL2	kin of IRRE like 2 (Drosophila)	84063	34.7093	7.15512e-05
RIC3	resistance to inhibitors of cholinesterase 3 homolog (C. elegans)	79608	37.9798	6.51735e-05
FAM3B	family with sequence similarity 3, member B	54097	26.186	0.000127869
C9orf58	chromosome 9 open reading frame 58	83543	25.6922	1.90003e-05
CBLC	Cas-Br-M (murine) ecotropic retroviral transforming sequence c	23624	58.6448	0.000154853
TUBB2B	tubulin, beta 2B	347733	17.0421	5.73307e-05
TMEM30B	transmembrane protein 30B	161291	16.0596	1.29106e-05
MAP7	microtubule-associated protein 7	9053	16.9164	2.60668e-05
KRTCAP3	keratinocyte associated protein 3	200634	43.3767	0.000186621
KREMEN2	kringle containing transmembrane protein 2	79412	57.2566	4.35497e-05
SALL3	sal-like 3 (Drosophila)	27164	41.492	1.8489e-05
SH3GL3	SH3-domain GRB2-like 3	6457	57.4295	0.000305667
SPON1	spondin 1, extracellular matrix protein	10418	50.3521	0.00034259
ZNF711	zinc finger protein 711	7552	25.0341	0.000265705
SYT4	synaptotagmin IV	6860	24.8853	0.00174584
ZNF423	zinc finger protein 423	23090	35.024	0.000239043
HOOK1	hook homolog 1 (Drosophila)	51361	42.7269	0.00384713
CLDN19	claudin 19	149461	34.824	0.000118859
C20orf58	chromosome 20 open reading frame 58	128414	49.5663	0.000372162
APOE	apolipoprotein E	348	41.322	2.06723e-05
ELOVL7	ELOVL family member 7, elongation of long chain fatty acids (yeast)	79993	46.5598	2.73778e-05
C2orf40	chromosome 2 open reading frame 40	84417	7.34041	0.000941714
SP5	Sp5 transcription factor	389058	6.168	0.000834994
CXADR	coxsackie virus and adenovirus receptor	1525	30.6056	3.76334e-05
NSUN7	NOL1/NOP2/Sun domain family, member 7	79730	32.2752	0.000110587
PRKCQ	protein kinase C, theta	5588	39.2059	0.000245827
DCX	doublecortex; lissencephaly, X-linked (doublecortin)	1641	22.7666	0.000336107
PGBD5	piggyBac transposable element derived 5	79605	27.3401	2.88212e-05
TFCP2L1	transcription factor CP2-like 1	29842	37.8107	0.000225906
KCNK17	potassium channel, subfamily K, member 17	89822	25.0756	9.45798e-05
ATP1B2	ATPase, Na+/K+ transporting, beta 2 polypeptide	482	45.9207	0.000106038
VASH2	vasohibin 2	79805	49.5857	1.29106e-05
DUSP13	dual specificity phosphatase 13	51207	54.1301	0.000395409
JPH3	junctophilin 3	57338	30.3313	7.02069e-05
IQCA	IQ motif containing with AAA domain	79781	39.6611	6.40161e-05
PPP2R2B	protein phosphatase 2 (formerly 2A), regulatory subunit B (PR 52), beta isoform	5521	37.6467	7.60303e-06
CD1D	CD1d molecule	912	28.3246	5.82832e-05
NODAL	nodal homolog (mouse)	4838	41.6581	0.000148611
OGDHL	oxoglutarate dehydrogenase-like	55753	53.7504	7.67349e-05
VENTX	VENT homeobox homolog (Xenopus laevis)	27287	65.9861	0.000719134
IRX3	iroquois homeobox protein 3	79191	36.2076	3.27618e-05
C14orf29	chromosome 14 open reading frame 29	145447	44.2716	4.40504e-05
RAB11FIP4	RAB11 family interacting protein 4 (class II)	84440	42.6351	0.000126693
FAAH2	fatty acid amide hydrolase 2	158584	40.355	0.000905671
GRTP1	growth hormone regulated TBC protein 1	79774	35.1814	0.000137303
TAC1	tachykinin, precursor 1 (substance K, substance P, neurokinin 1, neurokinin 2, neuromedin L, neurokinin alpha, neuropeptide K, neuropeptide gamma)	6863	13.1533	5.88417e-05
CA2	carbonic anhydrase II	760	31.6679	5.73307e-05
GSC	goosecoid	145258	30.8006	0.000169344
SNTG2	syntrophin, gamma 2	54221	40.5827	0.00130793
ST8SIA3	ST8 alpha-N-acetyl-neuraminide alpha-2,8-sialyltransferase 3	51046	12.7876	0.000100559
DPPA5	developmental pluripotency associated 5	340168	14.9948	0.000647837
RAB39B	RAB39B, member RAS oncogene family	116442	15.4403	0.00195612
-	203429	67.9703
GLDC	glycine dehydrogenase (decarboxylating)	2731	37.8319	1.2839e-05
IQGAP2	IQ motif containing GTPase activating protein 2	10788	19.053	0.0032127
RTP1	receptor (chemosensory) transporter protein 1	132112	23.7433	0.000202005
KIF1A	kinesin family member 1A	547	44.4372	3.53744e-05
KLK1	kallikrein 1	3816	6.57096	0.000344773
PPL	periplakin	5493	44.4698	0.00010791
GLS2	glutaminase 2 (liver, mitochondrial)	27165	44.9659	0.00394843
DLK1	delta-like 1 homolog (Drosophila)	8788	49.3547	0.00052974
RASL12	RAS-like, family 12	51285	41.4589	0.000103383
KAL1	Kallmann syndrome 1 sequence	3730	22.668	0.000428275
COL2A1	collagen, type II, alpha 1 (primary osteoarthritis, spondyloepiphyseal dysplasia, congenital)	1280	28.3276	0.000185367
DYDC2	DPY30 domain containing 2	84332	23.8386	0.00010863
PPP1R1B	protein phosphatase 1, regulatory (inhibitor) subunit 1B (dopamine and cAMP regulated phosphoprotein, DARPP-32)	84152	9.36405	0.000406281
PCDHB5	protocadherin beta 5	26167	6.53357	0.00026218
ATP2A3	ATPase, Ca++ transporting, ubiquitous	489	9.70163	0.000144473
SLC7A10	solute carrier family 7, (neutral amino acid transporter, y+ system) member 10	56301	14.9296	4.56231e-05
-	26165	62.5227
GPRC5C	G protein-coupled receptor, family C, group 5, member C	55890	30.9759	1.13404e-05
PPM1E	protein phosphatase 1E (PP2C domain containing)	22843	12.8017	0.000150734
KLK13	kallikrein-related peptidase 13	26085	16.8365	7.63585e-05
SCG3	secretogranin III	29106	20.8658	0.000135394
FZD3	frizzled homolog 3 (Drosophila)	7976	19.0596	4.17883e-05
EGR2	early growth response 2 (Krox-20 homolog, Drosophila)	1959	13.0802	0.000839905
NUP62CL	nucleoporin 62kDa C-terminal like	54830	13.9155	0.000111525
RASGEF1A	RasGEF domain family, member 1A	221002	21.7699	1.72757e-05
HERC5	hect domain and RLD 5	51191	42.6171	0.000649151
BIK	BCL2-interacting killer (apoptosis-inducing)	638	42.9577	8.19466e-05
MAT1A	methionine adenosyltransferase I, alpha	4143	38.9388	4.91937e-05
GATM	glycine amidinotransferase (L-arginine:glycine amidinotransferase)	2628	15.8671	0.000492424
RPGRIP1	retinitis pigmentosa GTPase regulator interacting protein 1	57096	14.8247	0.000874942
FXYD6	FXYD domain containing ion transport regulator 6	53826	21.7683	8.98638e-05
PRODH	proline dehydrogenase (oxidase) 1	5625	43.1285	1.28153e-05
C1orf187	chromosome 1 open reading frame 187	374946	40.1784	3.39753e-05
CH25H	cholesterol 25-hydroxylase	9023	20.0429	0.000243539
AGXT2L1	alanine-glyoxylate aminotransferase 2-like 1	64850	13.6315	0.000258385
OSTalpha	organic solute transporter alpha	200931	39.8076	0.00236082
RBM11	RNA binding motif protein 11	54033	18.8248	0.000357568
GJB7	gap junction protein, beta 7	375519	38.3814	4.88601e-05
SALL2	sal-like 2 (Drosophila)	6297	11.3597	6.26869e-05
A2BP1	ataxin 2-binding protein 1	54715	47.3078	0.000721221
LOC400451	hypothetical gene supported by AK075564; BC060873	400451	21.7286	2.66626e-05
HPN	hepsin (transmembrane protease, serine 1)	3249	26.1959	6.37504e-05
GPR19	G protein-coupled receptor 19	2842	24.71	3.66134e-05
DIO3	deiodinase, iodothyronine, type III	1735	26.9033	0.00153346
NUT	nuclear protein in testis	256646	10.8965	0.000103305
EFHC2	EF-hand domain (C-terminal) containing 2	80258	7.2904	0.000261834
CRMP1	collapsin response mediator protein 1	1400	8.9349	3.14212e-05
HTR3A	5-hydroxytryptamine (serotonin) receptor 3A	3359	14.159	0.00193185
EGFL6	EGF-like-domain, multiple 6	25975	7.32075	0.000879319
7A5	putative binding protein 7a5	346389	39.0119	2.2538e-05
CADPS	Ca2+-dependent secretion activator	8618	23.0626	0.0047013
SYTL1	synaptotagmin-like 1	84958	40.8758	0.000360418
TMEM108	transmembrane protein 108	66000	11.9254	0.000147819
TSPAN7	tetraspanin 7	7102	17.2359	0.000206977
KLHDC8A	kelch domain containing 8A	55220	27.7855	1.78451e-05
TMEM74	transmembrane protein 74	157753	17.1584	6.96538e-05
IGSF3	immunoglobulin superfamily, member 3	3321	15.8892	2.17624e-05
MPPED2	metallophosphoesterase domain containing 2	744	28.5042	0.0009559
CLDN7	claudin 7	1366	36.6702	3.8579e-05
MYL7	myosin, light chain 7, regulatory	58498	16.8444	3.25297e-05
FBXO16	F-box protein 16	157574	15.0114	3.0136e-05
KLKB1	kallikrein B, plasma (Fletcher factor) 1	3818	25.78	0.000633042
SSTR2	somatostatin receptor 2	6752	38.3987	4.95316e-05
MYOZ3	myozenin 3	91977	27.6083	2.15388e-05
HRASLS	HRAS-like suppressor	57110	10.3052	0.000225587
TRIM54	tripartite motif-containing 54	57159	30.8183	5.38611e-05
XKR4	XK, Kell blood group complex subunit-related family, member 4	114786	28.4657	0.00020075
CRYBB1	crystallin, beta B1	1414	32.6523	0.000398738
HLA-DQB1	major histocompatibility complex, class II, DQ beta 1	3119	26.2938	7.24256e-05
DKFZP564O0823	DKFZP564O0823 protein	25849	22.2858	2.19354e-05
HOMER2	homer homolog 2 (Drosophila)	9455	26.3724	6.51735e-05
CHRM3	cholinergic receptor, muscarinic 3	1131	39.002	0.000438385
NKD2	naked cuticle homolog 2 (Drosophila)	85409	16.3199	0.000121692
ATP2C2	ATPase, Ca++ transporting, type 2C, member 2	9914	23.6391	0.00345211
HAS3	hyaluronan synthase 3	3038	35.5213	2.81246e-05
DOCK3	dedicator of cytokinesis 3	1795	31.8301	4.19768e-05
KCNK12	potassium channel, subfamily K, member 12	56660	36.0631	4.40743e-05
ALOX12	arachidonate 12-lipoxygenase	239	16.4579	1.91414e-05
TRPM6	transient receptor potential cation channel, subfamily M, member 6	140803	21.7617	6.4357e-05
RAB37	RAB37, member RAS oncogene family	326624	8.25644	0.000363746
IL17RD	interleukin 17 receptor D	54756	31.2189	0.00387476
NEBL	nebulette	10529	8.01767	9.60314e-05
TRPM3	transient receptor potential cation channel, subfamily M, member 3	80036	31.2025	0.0002619
RAB17	RAB17, member RAS oncogene family	64284	15.0164	0.000830746
PPP2R2C	protein phosphatase 2 (formerly 2A), regulatory subunit B (PR 52), gamma isoform	5522	6.03519	0.00275164
TJP3	tight junction protein 3 (zona occludens 3)	27134	31.4937	0.000242901
ALPL	alkaline phosphatase, liver/bone/kidney	249	16.8333	0.000113884
KCNK10	potassium channel, subfamily K, member 10	54207	18.2421	4.5306e-05
PAK6	p21(CDKN1A)-activated kinase 6	56924	22.5462	0.000403023
BCL11B	B-cell CLL/lymphoma 11B (zinc finger protein)	64919	7.02779	0.00110983
ACSM1	acyl-CoA synthetase medium-chain family member 1	116285	12.1318	5.32501e-05
INHBB	inhibin, beta B (activin AB beta polypeptide)	3625	16.3457	0.00240202
GALNT8	UDP-N-acetyl-alpha-D-galactosamine:polypeptide N-acetylgalactosaminyltransferase 8 (GalNAc-T8)	26290	19.0097	0.000103462
S100Z	S100 calcium binding protein Z	170591	14.8593	0.000382781
CDS1	CDP-diacylglycerol synthase (phosphatidate cytidylyltransferase) 1	1040	18.7081	3.90456e-05
SPINK2	serine peptidase inhibitor, Kazal type 2 (acrosin-trypsin inhibitor)	6691	25.3227	0.000225104
AMICA1	adhesion molecule, interacts with CXADR antigen 1	120425	7.68889	0.00016142
NPY5R	neuropeptide Y receptor Y5	4889	11.5083	0.000898565
CHGB	chromogranin B (secretogranin 1)	1114	29.9587	0.000417033
NLRP12	NLR family, pyrin domain containing 12	91662	10.5005	2.76416e-05
MT1F	metallothionein 1F (functional)	4494	24.3059	2.28766e-05
C10orf35	chromosome 10 open reading frame 35	219738	25.9835	3.85868e-05
SNIP	SNAP25-interacting protein	80725	31.4385	0.00254856
DLX4	distal-less homeobox 4	1748	27.4962	3.79954e-05
AXIN2	axin 2 (conductin, axil)	8313	25.9264	1.62551e-05
ANKRD21	ankyrin repeat domain 21	317754	6.67404	0.00456872
PARD6B	par-6 partitioning defective 6 homolog beta (C. elegans)	84612	16.7225	1.29106e-05
PCYT1B	phosphate cytidylyltransferase 1, choline, beta	9468	24.3261	1.73117e-05
FOXA2	forkhead box A2	3170	8.07247	0.000149323
UNQ467	KIPV467	388533	19.9733	2.21983e-05
NTF5	neurotrophin 5 (neurotrophin 4/5)	4909	14.8369	0.000735334
CEBPA	CCAAT/enhancer binding protein (C/EBP), alpha	1050	24.1558	0.000136146
KHDRBS2	KH domain containing, RNA binding, signal transduction associated 2	202559	22.5719	0.00985954
C20orf54	chromosome 20 open reading frame 54	113278	41.179	0.00032574
TPD52	tumor protein D52	7163	11.5873	1.06626e-05
APOC1	apolipoprotein C-I	341	9.99392	3.51653e-05
GNG7	guanine nucleotide binding protein (G protein), gamma 7	2788	15.708	9.39013e-05
PROC	protein C (inactivator of coagulation factors Va and VIIIa)	5624	10.1622	0.000117064
ATP4A	ATPase, H+/K+ exchanging, alpha polypeptide	495	25.8624	3.4531e-05
ZNF114	zinc finger protein 114	163071	12.0779	0.000592917
EPN3	epsin 3	55040	16.274	0.000360371
SYT17	synaptotagmin XVII	51760	15.0265	0.000165132
SPARCL1	SPARC-like 1 (mast9, hevin)	8404	26.8481	7.47312e-05
DAZL	deleted in azoospermia-like	1618	12.5341	0.00362241
TTN	titin	7273	10.2676	0.000460548
SMTNL2	smoothelin-like 2	342527	22.879	0.0001072
HAPLN4	hyaluronan and proteoglycan link protein 4	404037	19.0174	7.02869e-05
RYR1	ryanodine receptor 1 (skeletal)	6261	17.9259	1.33233e-05
BCL11A	B-cell CLL/lymphoma 11A (zinc finger protein)	53335	19.3782	0.000729152
SRrp35	serine-arginine repressor protein (35 kDa)	135295	17.9042	4.8902e-05
ARID3B	AT rich interactive domain 3B (BRIGHT-like)	10620	18.5364	6.7138e-06
MMP25	matrix metallopeptidase 25	64386	21.6996	2.4665e-05
GRB14	growth factor receptor-bound protein 14	2888	28.7813	2.846e-05
ATAD4	ATPase family, AAA domain containing 4	79170	13.3709	6.38932e-05
AUTS2	autism susceptibility candidate 2	26053	10.8472	3.71112e-05
SLC7A8	solute carrier family 7 (cationic amino acid transporter, y+ system), member 8	23428	11.4335	1.35112e-05
MAPK4	mitogen-activated protein kinase 4	5596	32.1274	0.00027624
RYR2	ryanodine receptor 2 (cardiac)	6262	25.9031	2.16841e-05
GOLT1A	golgi transport 1 homolog A (S. cerevisiae)	127845	19.2301	7.37825e-05
SORL1	sortilin-related receptor, L(DLR class) A repeats-containing	6653	13.4336	4.55875e-05
SYN2	synapsin II	6854	14.0416	0.000382035
PCDH11Y	protocadherin 11 Y-linked	83259	18.2759	2.46805e-05
GALR1	galanin receptor 1	2587	9.26616	0.000193511
FLJ25801	hypothetical protein FLJ25801	205860	12.7575	1.13404e-05
FAM46B	family with sequence similarity 46, member B	115572	8.74771	5.03945e-05
FRAT2	frequently rearranged in advanced T-cell lymphomas 2	23401	21.8915	1.45614e-05
UGT8	UDP glycosyltransferase 8 (UDP-galactose ceramide galactosyltransferase)	7368	23.0119	0.00020564
-	148645	36.2776
LPHN3	latrophilin 3	23284	19.0459	0.00229497
RAX	retina and anterior neural fold homeobox	30062	16.7014	0.00131561
EFCBP1	EF-hand calcium binding protein 1	64168	13.5262	0.000121793
RHOH	ras homolog gene family, member H	399	4.97531	0.000258077
ASCL2	achaete-scute complex homolog 2 (Drosophila)	430	14.7623	0.000315289
ACSBG1	acyl-CoA synthetase bubblegum family member 1	23205	10.2748	0.00221473
CAPN6	calpain 6	827	9.83709	0.00203615
MTAC2D1	membrane targeting (tandem) C2 domain containing 1	123036	17.9609	0.000747719
MYH2	myosin, heavy chain 2, skeletal muscle, adult	4620	13.8188	0.00016368
ACOXL	acyl-Coenzyme A oxidase-like	55289	14.9148	0.000108632
SLC1A3	solute carrier family 1 (glial high affinity glutamate transporter), member 3	6507	13.6035	4.59467e-05
FAM57B	family with sequence similarity 57, member B	83723	10.7697	7.60611e-05
JAKMIP2	janus kinase and microtubule interacting protein 2	9832	13.4506	2.32367e-05
HTR1A	5-hydroxytryptamine (serotonin) receptor 1A	3350	6.24514	0.000151729
PHC1	polyhomeotic homolog 1 (Drosophila)	1911	17.9596	3.52925e-05
EPHX2	epoxide hydrolase 2, cytoplasmic	2053	9.08489	1.76387e-05
FGD3	FYVE, RhoGEF and PH domain containing 3	89846	17.1363	3.43457e-05
SLCO1A2	solute carrier organic anion transporter family, member 1A2	6579	18.5802	2.89742e-05
C2orf15	chromosome 2 open reading frame 15	150590	21.1964	0.000370683
LOC389634	hypothetical LOC389634	389634	12.2165	2.16008e-05
EEF1A2	eukaryotic translation elongation factor 1 alpha 2	1917	15.8787	5.46599e-05
PLEKHH1	pleckstrin homology domain containing, family H (with MyTH4 domain) member 1	57475	15.319	1.36241e-05
RBP4	retinol binding protein 4, plasma	5950	12.2878	0.00208116
TERF1	telomeric repeat binding factor (NIMA-interacting) 1	7013	6.53755	0.000106496
LHX4	LIM homeobox 4	89884	16.3106	0.000170221
LPL	lipoprotein lipase	4023	10.7368	3.13072e-05
C20orf103	chromosome 20 open reading frame 103	24141	17.7849	2.66975e-05
USP44	ubiquitin specific peptidase 44	84101	4.98881	0.000114166
RP11-450P7.3	hypothetical protein LOC257240	257240	11.2655	0.00461119
ATP8B3	ATPase, Class I, type 8B, member 3	148229	15.33	0.00100106
PRDM13	PR domain containing 13	59336	18.1148	0.00142619
WBSCR17	Williams-Beuren syndrome chromosome region 17	64409	9.48241	0.000512553
CBLN1	cerebellin 1 precursor	869	10.192	0.00358272
RBP7	retinol binding protein 7, cellular	116362	15.0143	0.000241079
COX6B2	cytochrome c oxidase subunit VIb polypeptide 2 (testis)	125965	22.0198	0.000672447
EPPK1	epiplakin 1	83481	22.5346	3.37641e-05
PDZD4	PDZ domain containing 4	57595	13.1385	0.000278117
DOK7	docking protein 7	285489	18.3003	0.00200911
C6orf60	chromosome 6 open reading frame 60	79632	25.1281	7.45167e-05
FUT2	fucosyltransferase 2 (secretor status included)	2524	4.39962	0.00535846
SYK	spleen tyrosine kinase	6850	22.1248	7.63724e-05
SH2D3A	SH2 domain containing 3A	10045	23.8817	8.36343e-05
CCDC4	coiled-coil domain containing 4	389206	10.8862	0.00229107
GPR160	G protein-coupled receptor 160	26996	7.49711	0.000199521
SYT12	synaptotagmin XII	91683	17.704	0.000282488
PRG2	plasticity-related gene 2	79948	22.6387	3.88695e-05
DCAMKL1	doublecortin and CaM kinase-like 1	9201	11.6233	0.00048375
FLT3	fms-related tyrosine kinase 3	2322	7.96067	0.000205512
SOST	sclerosteosis	50964	12.0102	0.00174099
GRB7	growth factor receptor-bound protein 7	2886	18.1536	1.54856e-05
CA11	carbonic anhydrase XI	770	21.4013	9.37724e-05
EOMES	eomesodermin homolog (Xenopus laevis)	8320	18.5003	0.000940528
NRXN1	neurexin 1	9378	13.2446	1.45614e-05
NAP1L2	nucleosome assembly protein 1-like 2	4674	14.7266	0.000207061
CRYGB	crystallin, gamma B	1419	4.40214	0.00106115
FOXN4	forkhead box N4	121643	21.2898	0.00299628
NGFR	nerve growth factor receptor (TNFR superfamily, member 16)	4804	10.697	0.000483243
MCHR1	melanin-concentrating hormone receptor 1	2847	21.1148	6.37504e-05
SLC25A18	solute carrier family 25 (mitochondrial carrier), member 18	83733	23.9047	0.000561722
PCDHAC2	protocadherin alpha subfamily C, 2	56134	26.2909	3.88783e-05
ANXA9	annexin A9	8416	8.2548	0.00317923
SLITRK3	SLIT and NTRK-like family, member 3	22865	15.6129	3.92411e-05
KBTBD11	kelch repeat and BTB (POZ) domain containing 11	9920	11.8294	4.29739e-05
EDA	ectodysplasin A	1896	13.3401	0.00091307
ACTN2	actinin, alpha 2	88	9.46604	0.000312998
IL8RB	interleukin 8 receptor, beta	3579	14.9048	0.000499963
C10orf49	chromosome 10 open reading frame 49	221044	4.28803	0.000338392
ZNF483	zinc finger protein 483	158399	18.5611	0.000234663
SIT1	signaling threshold regulating transmembrane adaptor 1	27240	7.73769	0.000223401
CACNA1I	calcium channel, voltage-dependent, alpha 1I subunit	8911	13.3469	6.26161e-05
RHBDL3	rhomboid, veinlet-like 3 (Drosophila)	162494	8.66083	6.91158e-05
FZD5	frizzled homolog 5 (Drosophila)	7855	15.7927	2.49374e-05
FLJ35767	FLJ35767 protein	400629	10.326	0.0008651
NCR1	natural cytotoxicity triggering receptor 1	9437	12.8072	0.000261134
NMNAT3	nicotinamide nucleotide adenylyltransferase 3	349565	18.668	0.00263905
CBFA2T3	core-binding factor, runt domain, alpha subunit 2; translocated to, 3	863	9.61191	0.000164398
LAMC3	laminin, gamma 3	10319	13.7509	8.36266e-05
STOX2	storkhead box 2	56977	15.7727	0.00710932
HTR2C	5-hydroxytryptamine (serotonin) receptor 2C	3358	5.23033	8.47286e-05
LRRC3B	leucine rich repeat containing 3B	116135	15.3639	5.03638e-05
ACVR2B	activin A receptor, type IIB	93	23.4285	1.60954e-05
MGC45438	hypothetical protein MGC45438	146556	3.95096	0.000192768
KIAA1409	KIAA1409	57578	16.2803	8.27646e-05
CYYR1	cysteine/tyrosine-rich 1	116159	12.7963	0.000281067
CNTN2	contactin 2 (axonal)	6900	25.2035	0.00610687
FGFBP3	fibroblast growth factor binding protein 3	143282	16.8056	9.45194e-05
CXXC4	CXXC finger 4	80319	11.0415	4.96849e-05
UNQ2446	MRCC2446	123904	9.12287	6.46282e-05
FABP6	fatty acid binding protein 6, ileal (gastrotropin)	2172	11.5889	0.00975031
GRM8	glutamate receptor, metabotropic 8	2918	14.0386	0.00196929
CALCR	calcitonin receptor	799	7.46645	0.000532592
DUSP26	dual specificity phosphatase 26 (putative)	78986	8.3573	0.00380115
C1QL2	complement component 1, q subcomponent-like 2	165257	7.52606	0.00498454
ID4	inhibitor of DNA binding 4, dominant negative helix-loop-helix protein	3400	6.1415	4.63837e-05
DNMT3L	DNA (cytosine-5-)-methyltransferase 3-like	29947	12.1813	0.000135121
GUCA1A	guanylate cyclase activator 1A (retina)	2978	4.43936	0.00128163
PPP1R1A	protein phosphatase 1, regulatory (inhibitor) subunit 1A	5502	12.6751	0.000293076
DSC2	desmocollin 2	1824	17.8742	0.00906356
RPESP	RPE-spondin	157869	16.3721	0.000668748
MTL5	metallothionein-like 5, testis-specific (tesmin)	9633	8.96009	2.00185e-05
SORCS1	sortilin-related VPS10 domain containing receptor 1	114815	22.1268	0.000423273
PTPN6	protein tyrosine phosphatase, non-receptor type 6	5777	12.0562	0.000169249
LRRTM1	leucine rich repeat transmembrane neuronal 1	347730	3.61158	0.00470334
C9orf45	chromosome 9 open reading frame 45	81571	14.5814	0.000149323
SV2B	synaptic vesicle glycoprotein 2B	9899	20.0795	0.000194386
MPP2	membrane protein, palmitoylated 2 (MAGUK p55 subfamily member 2)	4355	6.52501	0.000233519
ZNF165	zinc finger protein 165	7718	12.5354	1.67102e-05
GPR143	G protein-coupled receptor 143	4935	3.70993	0.000874534
PAP2D	phosphatidic acid phosphatase type 2	163404	12.585	0.00102866
SEMA4D	sema domain, immunoglobulin domain (Ig), transmembrane domain (TM) and short cytoplasmic domain, (semaphorin) 4D	10507	9.47592	9.63178e-05
HS6ST3	heparan sulfate 6-O-sulfotransferase 3	266722	12.206	9.83266e-05
NPPC	natriuretic peptide precursor C	4880	10.1591	0.00204399
DLGAP1	discs, large (Drosophila) homolog-associated protein 1	9229	12.729	0.000621654
SP8	Sp8 transcription factor	221833	16.7841	9.88699e-05
NLGN3	neuroligin 3	54413	8.93459	0.00165205
SCGB3A2	secretoglobin, family 3A, member 2	117156	9.59996	7.26678e-05
DENND1C	DENN/MADD domain containing 1C	79958	7.85571	0.00594007
ENPP5	ectonucleotide pyrophosphatase/phosphodiesterase 5 (putative function)	59084	8.25199	4.64743e-05
LGALS2	lectin, galactoside-binding, soluble, 2 (galectin 2)	3957	7.48954	0.00103723
BHLHB5	basic helix-loop-helix domain containing, class B, 5	27319	13.8696	0.000725108
SPINK1	serine peptidase inhibitor, Kazal type 1	6690	7.41681	0.000285134
KIAA1244	KIAA1244	57221	6.8716	0.000608149
SNAI3	snail homolog 3 (Drosophila)	333929	6.1622	0.000775163
RP6-213H19.1	serine/threonine protein kinase MST4	51765	9.10985	5.38611e-05
SULT1C1	sulfotransferase family, cytosolic, 1C, member 1	6819	10.2184	8.53983e-05
GPR103	G protein-coupled receptor 103	84109	6.91185	5.64632e-05
SILV	silver homolog (mouse)	6490	19.0826	5.73307e-05
NFE2	nuclear factor (erythroid-derived 2), 45kDa	4778	10.8873	3.13944e-05
FCRL5	Fc receptor-like 5	83416	6.20388	0.000887407
ART5	ADP-ribosyltransferase 5	116969	12.3512	4.21146e-05
SLC2A4	solute carrier family 2 (facilitated glucose transporter), member 4	6517	12.2731	0.000710868
STK32A	serine/threonine kinase 32A	202374	12.5817	3.21152e-05
CSAG1	chondrosarcoma associated gene 1	158511	4.37961	0.00835671
CRISPLD1	cysteine-rich secretory protein LCCL domain containing 1	83690	10.111	1.54856e-05
HLA-DRA	major histocompatibility complex, class II, DR alpha	3122	5.53655	0.000384315
JARID2	jumonji, AT rich interactive domain 2	3720	13.823	4.89377e-05
COL23A1	collagen, type XXIII, alpha 1	91522	16.3769	0.000425497
FAM83H	family with sequence similarity 83, member H	286077	10.2089	2.65701e-05
TNNC1	troponin C type 1 (slow)	7134	11.3048	5.7868e-05
PTPN3	protein tyrosine phosphatase, non-receptor type 3	5774	4.71721	1.59072e-05
KCNC1	potassium voltage-gated channel, Shaw-related subfamily, member 1	3746	7.60715	0.000113873
GPR23	G protein-coupled receptor 23	2846	9.06023	0.00014042
ZIC2	Zic family member 2 (odd-paired homolog, Drosophila)	7546	12.6098	0.00162925
VAV3	vav 3 oncogene	10451	9.69464	2.04905e-05
RP13-102H20.1	hypothetical protein FLJ30058	158763	10.2685	5.9908e-05
HLA-DRB4	major histocompatibility complex, class II, DR beta 4	3126	18.5853	0.00125124
C10orf96	chromosome 10 open reading frame 96	374355	3.30256	0.00409836
ZNF649	zinc finger protein 649	65251	6.51657	2.22013e-05
ARC	activity-regulated cytoskeleton-associated protein	23237	6.32343	0.000372223
B4GALNT4	beta-1,4-N-acetyl-galactosaminyl transferase 4	338707	7.71875	3.8641e-05
-	26236	22.7463
NOS2A	nitric oxide synthase 2A (inducible, hepatocytes)	4843	15.9272	0.00014121
CTNNA2	catenin (cadherin-associated protein), alpha 2	1496	12.7759	0.000220667
PRSS8	protease, serine, 8 (prostasin)	5652	13.6897	1.8489e-05
WNK3	WNK lysine deficient protein kinase 3	65267	14.0037	0.00402239
CPNE4	copine IV	131034	8.61076	0.00164705
ST14	suppression of tumorigenicity 14 (colon carcinoma)	6768	11.5844	7.02069e-05
GNAL	guanine nucleotide binding protein (G protein), alpha activating activity polypeptide, olfactory type	2774	13.2969	0.00106328
CD52	CD52 molecule	1043	10.3254	0.00130271
NPNT	nephronectin	255743	11.2384	0.00742685
DDC	dopa decarboxylase (aromatic L-amino acid decarboxylase)	1644	8.03613	0.000342463
KLHL14	kelch-like 14 (Drosophila)	57565	16.0086	0.000189974
TMEM16J	transmembrane protein 16J	338440	9.07915	0.000364408
LDHD	lactate dehydrogenase D	197257	7.9537	6.37229e-05
KIAA1274	KIAA1274	27143	6.65933	0.000114294
IL23A	interleukin 23, alpha subunit p19	51561	7.34153	9.19884e-05
APOB	apolipoprotein B (including Ag(x) antigen)	338	4.78519	0.000232056
CA3	carbonic anhydrase III, muscle specific	761	11.1153	0.000116991
NRTN	neurturin	4902	4.21041	0.000238969
FBXO2	F-box protein 2	26232	11.9138	1.59072e-05
LRRTM4	leucine rich repeat transmembrane neuronal 4	80059	15.6423	0.000129069
BCL2L14	BCL2-like 14 (apoptosis facilitator)	79370	9.50045	0.000271604
KIAA1804	mixed lineage kinase 4	84451	7.37211	0.000585415
DQX1	DEAQ box polypeptide 1 (RNA-dependent ATPase)	165545	12.302	7.03837e-05
RLN2	relaxin 2	6019	6.66285	7.05397e-05
KCNN1	potassium intermediate/small conductance calcium-activated channel, subfamily N, member 1	3780	14.9928	0.00501017
PDE6B	phosphodiesterase 6B, cGMP-specific, rod, beta (congenital stationary night blindness 3, autosomal dominant)	5158	6.4003	2.12065e-05
FOS	v-fos FBJ murine osteosarcoma viral oncogene homolog	2353	7.00693	0.000137516
ZIC5	Zic family member 5 (odd-paired homolog, Drosophila)	85416	11.5454	0.00120309
TMEM145	transmembrane protein 145	284339	8.40658	6.61359e-05
ASTN1	astrotactin 1	460	11.39	0.000225594
LOC112703	hypothetical protein BC004941	112703	15.3333	2.47536e-05
LGALS12	lectin, galactoside-binding, soluble, 12 (galectin 12)	85329	12.7018	0.000143849
CLDN3	claudin 3	1365	15.0269	0.000264029
SEMA6A	sema domain, transmembrane domain (TM), and cytoplasmic domain, (semaphorin) 6A	57556	12.4839	5.8641e-05
MOSC1	MOCO sulphurase C-terminal domain containing 1	64757	10.1407	8.7959e-05
CD247	CD247 molecule	919	9.9353	6.51735e-05
C3orf57	chromosome 3 open reading frame 57	165679	4.02674	0.00059077
FLJ20273	RNA-binding protein	54502	8.6647	0.00105208
SYT3	synaptotagmin III	84258	2.17682	0.00119044
C1orf61	chromosome 1 open reading frame 61	10485	12.7413	0.00568414
MTTP	microsomal triglyceride transfer protein	4547	5.96526	0.00187555
MYH11	myosin, heavy chain 11, smooth muscle	4629	9.83655	0.00161415
C21orf29	chromosome 21 open reading frame 29	54084	6.63287	0.00112354
S100B	S100 calcium binding protein B	6285	4.0118	0.00101212
ACE2	angiotensin I converting enzyme (peptidyl-dipeptidase A) 2	59272	5.47999	0.00068665
FLJ45187	hypothetical protein LOC387640	387640	8.19103	0.00291272
RND1	Rho family GTPase 1	27289	9.19361	0.000114562
ASMT	acetylserotonin O-methyltransferase	438	11.3167	0.00959651
MED12L	mediator of RNA polymerase II transcription, subunit 12 homolog (S. cerevisiae)-like	116931	8.72084	0.000715463
CRABP2	cellular retinoic acid binding protein 2	1382	7.16629	7.42973e-05
CACNA1G	calcium channel, voltage-dependent, alpha 1G subunit	8913	7.7165	0.00235633
ADCY5	adenylate cyclase 5	111	8.99869	0.000613992
CECR6	cat eye syndrome chromosome region, candidate 6	27439	11.1456	0.00011377
SLC10A4	solute carrier family 10 (sodium/bile acid cotransporter family), member 4	201780	19.2747	0.000164048
JPH1	junctophilin 1	56704	13.9833	0.000493646
RRAGD	Ras-related GTP binding D	58528	9.04857	0.00355594
SFRP5	secreted frizzled-related protein 5	6425	14.1002	0.00093003
AMBP	alpha-1-microglobulin/bikunin precursor	259	5.74442	0.00339835
SNX10	sorting nexin 10	29887	7.20542	0.00241246
DMRTB1	DMRT-like family B with proline-rich C-terminal, 1	63948	3.53283	0.00069224
ZNF589	zinc finger protein 589	51385	11.8304	1.28153e-05
SLC22A2	solute carrier family 22 (organic cation transporter), member 2	6582	6.09267	0.000529416
HLXB9	homeobox HB9	3110	9.02077	0.000152561
CHST4	carbohydrate (N-acetylglucosamine 6-O) sulfotransferase 4	10164	10.4871	9.80302e-05
ANKRD43	ankyrin repeat domain 43	134548	16.9288	0.00158381
FAM123A	family with sequence similarity 123A	219287	7.25937	0.0010063
IL12RB2	interleukin 12 receptor, beta 2	3595	8.29285	0.000678638
GYLTL1B	glycosyltransferase-like 1B	120071	11.7503	5.328e-05
PLA2G3	phospholipase A2, group III	50487	9.37503	7.26483e-05
FAM60A	family with sequence similarity 60, member A	58516	9.81152	1.76387e-05
B3GALT1	UDP-Gal:betaGlcNAc beta 1,3-galactosyltransferase, polypeptide 1	8708	6.34903	0.00037299
CHMP4C	chromatin modifying protein 4C	92421	9.7704	0.000187195
GADD45G	growth arrest and DNA-damage-inducible, gamma	10912	10.0299	5.0487e-05
NMUR1	neuromedin U receptor 1	10316	10.5841	0.00040103
NOXO1	NADPH oxidase organizer 1	124056	7.01297	7.61539e-05
MYLPF	fast skeletal myosin light chain 2	29895	7.59183	0.00033854
IGFBPL1	insulin-like growth factor binding protein-like 1	347252	15.5052	0.000967357
NOS1AP	nitric oxide synthase 1 (neuronal) adaptor protein	9722	9.47741	0.0011327
CLEC4D	C-type lectin domain family 4, member D	338339	6.78265	7.47191e-05
C9orf61	chromosome 9 open reading frame 61	9413	6.46659	0.000102513
KIAA1712	KIAA1712	80817	4.4253	0.000461378
NUDT16P	nudix (nucleoside diphosphate linked moiety X)-type motif 16 pseudogene	152195	5.00043	0.000489685
CDON	Cdon homolog (mouse)	50937	12.8241	0.00372223
LHX6	LIM homeobox 6	26468	4.14555	0.000932926
KCNA5	potassium voltage-gated channel, shaker-related subfamily, member 5	3741	5.94343	0.00113776
CSPG5	chondroitin sulfate proteoglycan 5 (neuroglycan C)	10675	8.12401	0.0026353
GPM6A	glycoprotein M6A	2823	12.7103	0.00311873
TCF15	transcription factor 15 (basic helix-loop-helix)	6939	4.08035	3.43074e-05
NLGN4Y	neuroligin 4, Y-linked	22829	3.4941	6.84773e-05
C1orf114	chromosome 1 open reading frame 114	57821	12.2228	0.00125219
ARHGAP9	Rho GTPase activating protein 9	64333	9.61965	0.000856711
FAM83B	family with sequence similarity 83, member B	222584	15.9038	0.001989
DUSP2	dual specificity phosphatase 2	1844	5.55269	0.00161525
SLC13A5	solute carrier family 13 (sodium-dependent citrate transporter), member 5	284111	8.35535	0.00028368
CPZ	carboxypeptidase Z	8532	6.84973	8.58577e-05
AASS	aminoadipate-semialdehyde synthase	10157	11.0438	1.35973e-05
PLS1	plastin 1 (I isoform)	5357	7.79162	0.000271633
CACNB4	calcium channel, voltage-dependent, beta 4 subunit	785	11.3966	0.000179922
SOX8	SRY (sex determining region Y)-box 8	30812	11.7472	9.29212e-05
BZRAP1	benzodiazapine receptor (peripheral) associated protein 1	9256	3.50767	0.00081013
NAT8L	N-acetyltransferase 8-like	339983	8.93486	5.7643e-05
SEC63D1	SEC63 domain containing 1	374992	14.8107	4.1911e-05
ZNF620	zinc finger protein 620	253639	12.6205	0.000676522
FCHO1	FCH domain only 1	23149	9.512	6.65521e-05
HEPH	hephaestin	9843	6.62338	3.43457e-05
OCLN	occludin	4950	9.3275	0.000457196
DMRTA1	DMRT-like family A1	63951	11.1054	0.000103891
KIAA1909	KIAA1909 protein	153478	7.31994	1.86142e-05
CREB3L3	cAMP responsive element binding protein 3-like 3	84699	9.15502	0.000568205
KCNH6	potassium voltage-gated channel, subfamily H (eag-related), member 6	81033	10.1515	0.00208657
PPP1R14A	protein phosphatase 1, regulatory (inhibitor) subunit 14A	94274	9.53001	2.27942e-05
CELSR3	cadherin, EGF LAG seven-pass G-type receptor 3 (flamingo homolog, Drosophila)	1951	10.8575	2.00185e-05
TMPRSS2	transmembrane protease, serine 2	7113	10.9798	0.000599229
PTGIS	prostaglandin I2 (prostacyclin) synthase	5740	3.21313	0.000287128
SLFN13	schlafen family member 13	146857	4.98308	0.000592917
XK	X-linked Kx blood group (McLeod syndrome)	7504	2.28481	0.00064609
2010-09-03	septin 3	55964	10.5399	3.15061e-05
ATP6V0A4	ATPase, H+ transporting, lysosomal V0 subunit a4	50617	7.43675	0.0001047
GALNT14	UDP-N-acetyl-alpha-D-galactosamine:polypeptide N-acetylgalactosaminyltransferase 14 (GalNAc-T14)	79623	5.87812	4.42965e-05
C7orf29	chromosome 7 open reading frame 29	113763	5.93928	0.000207927
SCML2	sex comb on midleg-like 2 (Drosophila)	10389	2.88537	0.00073996
AP3B2	adaptor-related protein complex 3, beta 2 subunit	8120	10.5722	0.0044104
B3GALT5	UDP-Gal:betaGlcNAc beta 1,3-galactosyltransferase, polypeptide 5	10317	9.36642	0.000315899
MAP3K15	mitogen-activated protein kinase kinase kinase 15	389840	3.02194	0.00692293
TMEM27	transmembrane protein 27	57393	12.8398	0.00114387
EPO	erythropoietin	2056	9.57961	0.0022096
SCN4A	sodium channel, voltage-gated, type IV, alpha	6329	4.46519	0.00271041
CCDC3	coiled-coil domain containing 3	83643	3.78676	0.000100621
CA8	carbonic anhydrase VIII	767	8.1827	0.00509729
MPP7	membrane protein, palmitoylated 7 (MAGUK p55 subfamily member 7)	143098	8.57473	0.00289383
CTH	cystathionase (cystathionine gamma-lyase)	1491	4.16303	3.8718e-05
SERPINA5	serpin peptidase inhibitor, clade A (alpha-1 antiproteinase, antitrypsin), member 5	5104	10.8866	0.000798858
ZDHHC23	zinc finger, DHHC-type containing 23	254887	6.46286	4.35627e-05
RLN1	relaxin 1	6013	2.95748	0.00215805
SORBS1	sorbin and SH3 domain containing 1	10580	7.3958	0.000299296
FBXL16	F-box and leucine-rich repeat protein 16	146330	2.00286	0.000103188
FAM101A	family with sequence similarity 101, member A	144347	6.4767	3.48829e-05
ANK3	ankyrin 3, node of Ranvier (ankyrin G)	288	4.46433	7.27519e-05
NGFRAP1L1	NGFRAP1-like 1	340542	4.07972	0.00010573
ACSL6	acyl-CoA synthetase long-chain family member 6	23305	6.517	0.000291539
PLA2G10	phospholipase A2, group X	8399	6.40987	0.00299203
NSBP1	nucleosomal binding protein 1	79366	2.22396	0.00346991
HCK	hemopoietic cell kinase	3055	13.0101	0.00283434
C1orf210	chromosome 1 open reading frame 210	149466	11.5126	0.00184235
LYG2	lysozyme-like	254773	7.21762	0.00034597
PDE3B	phosphodiesterase 3B, cGMP-inhibited	5140	11.9223	0.000445223
EIF4E3	eukaryotic translation initiation factor 4E family member 3	317649	6.66927	0.000352551
PCOLCE2	procollagen C-endopeptidase enhancer 2	26577	4.79258	7.60303e-06
MMP9	matrix metallopeptidase 9 (gelatinase B, 92kDa gelatinase, 92kDa type IV collagenase)	4318	12.8062	2.4665e-05
PLCH1	phospholipase C, eta 1	23007	4.83414	1.13404e-05
OLFM2	olfactomedin 2	93145	4.6127	0.000279745
PPP1R14C	protein phosphatase 1, regulatory (inhibitor) subunit 14C	81706	7.50863	8.02629e-05
GCNT2	glucosaminyl (N-acetyl) transferase 2, I-branching enzyme (I blood group)	2651	4.38067	0.000123486
ZNF519	zinc finger protein 519	162655	8.3225	0.000133407
CELSR2	cadherin, EGF LAG seven-pass G-type receptor 2 (flamingo homolog, Drosophila)	1952	10.1421	8.7624e-05
ST6GAL2	ST6 beta-galactosamide alpha-2,6-sialyltranferase 2	84620	8.11626	5.79996e-05
OXGR1	oxoglutarate (alpha-ketoglutarate) receptor 1	27199	6.35286	8.95832e-05
NPY	neuropeptide Y	4852	7.56875	9.60829e-05
HES5	hairy and enhancer of split 5 (Drosophila)	388585	10.048	0.000841878
PAGE4	P antigen family, member 4 (prostate associated)	9506	8.34469	3.39315e-05
IGFBP2	insulin-like growth factor binding protein 2, 36kDa	3485	4.70252	1.76322e-05
LSR	lipolysis stimulated lipoprotein receptor	51599	5.78608	8.9694e-05
NPY2R	neuropeptide Y receptor Y2	4887	5.76193	8.89207e-05
MAP2K6	mitogen-activated protein kinase kinase 6	5608	5.90667	0.00575647
KRT222P	keratin 222 pseudogene	125113	5.50034	0.000305423
NXPH2	neurexophilin 2	11249	5.08035	0.00178878
PIM1	pim-1 oncogene	5292	6.97024	0.000106453
C15orf27	chromosome 15 open reading frame 27	123591	9.52795	0.000135598
TFAP2C	transcription factor AP-2 gamma (activating enhancer binding protein 2 gamma)	7022	6.25383	9.35933e-05
WNT3A	wingless-type MMTV integration site family, member 3A	89780	7.08779	0.00552718
GRM3	glutamate receptor, metabotropic 3	2913	3.40624	0.00435855
LPHN1	latrophilin 1	22859	11.6122	9.70082e-05
RP11-130N24.1	KIAA2022 protein	340533	10.8079	2.30094e-05
TEX15	testis expressed sequence 15	56154	6.36852	5.81743e-05
SLC27A2	solute carrier family 27 (fatty acid transporter), member 2	11001	4.51105	0.000148962
DSCR6	Down syndrome critical region gene 6	53820	5.87509	3.52118e-05
KIAA0672	KIAA0672 gene product	9912	5.8965	1.74603e-05
KIAA1727	KIAA1727 protein	85462	7.26381	0.0028394
EMID1	EMI domain containing 1	129080	7.93932	0.00119953
MGC20983	hypothetical protein MGC20983	115948	6.62667	0.00185256
EFNB3	ephrin-B3	1949	5.64996	7.10449e-05
CCR7	chemokine (C-C motif) receptor 7	1236	5.34506	0.00220026
BEX2	brain expressed X-linked 2	84707	4.9046	1.19333e-05
STOX1	storkhead box 1	219736	7.29711	0.00489424
MYBPC2	myosin binding protein C, fast type	4606	5.25923	0.000400188
CSF2RA	colony stimulating factor 2 receptor, alpha, low-affinity (granulocyte-macrophage)	1438	2.62649	0.00134679
KIAA0644	KIAA0644 gene product	9865	6.57031	0.000456089
MPPED1	metallophosphoesterase domain containing 1	758	8.20078	0.000879056
TSPAN33	tetraspanin 33	340348	8.13899	0.000100644
C20orf46	chromosome 20 open reading frame 46	55321	11.8638	0.000106232
TMEM139	transmembrane protein 139	135932	4.34357	0.00571645
WNT4	wingless-type MMTV integration site family, member 4	54361	8.08459	0.00444099
RAP1GAP	RAP1 GTPase activating protein	5909	8.84829	0.00167424
ATP8A2	ATPase, aminophospholipid transporter-like, Class I, type 8A, member 2	51761	8.23171	0.000140721
ST8SIA5	ST8 alpha-N-acetyl-neuraminide alpha-2,8-sialyltransferase 5	29906	5.46579	0.000229906
FREM1	FRAS1 related extracellular matrix 1	158326	8.82158	0.000202172
AIM2	absent in melanoma 2	9447	5.18587	0.00083953
GABRA5	gamma-aminobutyric acid (GABA) A receptor, alpha 5	2558	8.03368	0.000126932
NKX6-2	NK6 transcription factor related, locus 2 (Drosophila)	84504	7.44629	0.00154876
GUCY2C	guanylate cyclase 2C (heat stable enterotoxin receptor)	2984	13.4897	0.00810208
SHD	Src homology 2 domain containing transforming protein D	56961	7.16291	0.000342521
C6orf117	chromosome 6 open reading frame 117	112609	6.10511	5.03945e-05
PCDH21	protocadherin 21	92211	9.14304	0.000446633
SCT	secretin	6343	10.9398	0.00189017
GPR26	G protein-coupled receptor 26	2849	8.02017	0.000180232
IFITM1	interferon induced transmembrane protein 1 (9-27)	8519	6.70234	3.31889e-05
WWC1	WW and C2 domain containing 1	23286	2.40304	0.000682758
LHX2	LIM homeobox 2	9355	3.95873	0.000128808
ADAM22	ADAM metallopeptidase domain 22	53616	6.83625	0.000152339
RDM1	RAD52 motif 1	201299	4.39274	1.65095e-05
CLDN4	claudin 4	1364	9.06367	0.000320034
SULT4A1	sulfotransferase family 4A, member 1	25830	8.14346	3.95493e-05
LGR6	leucine-rich repeat-containing G protein-coupled receptor 6	59352	10.6265	0.000212549
GLYATL1	glycine-N-acyltransferase-like 1	92292	2.41458	0.000136798
C8orf42	chromosome 8 open reading frame 42	157695	5.60812	4.68439e-05
CYP4X1	cytochrome P450, family 4, subfamily X, polypeptide 1	260293	4.85733	0.000613057
UCP1	uncoupling protein 1 (mitochondrial, proton carrier)	7350	6.88768	0.00127246
ZNF488	zinc finger protein 488	118738	6.72837	3.64918e-05
LOC440337	hypothetical gene supported by AK094332	440337	7.25281	0.000819765
SRCRB4D	scavenger receptor cysteine rich domain containing, group B (4 domains)	136853	7.68818	0.000297515
KLHL23	kelch-like 23 (Drosophila)	151230	5.23669	0.000163483
FLJ40125	hypothetical protein FLJ40125	147699	5.35691	9.39543e-05
-	9502	13.2787
PCSK9	proprotein convertase subtilisin/kexin type 9	255738	3.49972	0.000111457
CXCL3	chemokine (C-X-C motif) ligand 3	2921	7.45229	0.000732299
BRUNOL5	bruno-like 5, RNA binding protein (Drosophila)	60680	6.56345	0.000788237
IL2RB	interleukin 2 receptor, beta	3560	8.32539	0.000342917
WFIKKN1	WAP, follistatin/kazal, immunoglobulin, kunitz and netrin domain containing 1	117166	9.97803	0.000466087
GABRD	gamma-aminobutyric acid (GABA) A receptor, delta	2563	4.1974	0.00734231
WNT11	wingless-type MMTV integration site family, member 11	7481	6.37989	0.000180226
LOC161931	testis nuclear RNA-binding protein-like	161931	7.105	0.000161786
GFRA2	GDNF family receptor alpha 2	2675	6.50288	0.000267481
PDK3	pyruvate dehydrogenase kinase, isozyme 3	5165	6.06094	1.19333e-05
LRRTM3	leucine rich repeat transmembrane neuronal 3	347731	5.86301	0.000141298
PNCK	pregnancy upregulated non-ubiquitously expressed CaM kinase	139728	8.00371	0.00669992
FGF12	fibroblast growth factor 12	2257	4.2764	0.000800352
CSPG3	chondroitin sulfate proteoglycan 3 (neurocan)	1463	3.93903	0.000257696
MYO5C	myosin VC	55930	3.08497	0.000344773
RASGRP2	RAS guanyl releasing protein 2 (calcium and DAG-regulated)	10235	6.52516	0.000564067
CABP7	calcium binding protein 7	164633	4.01352	0.00148946
C4orf19	chromosome 4 open reading frame 19	55286	5.86043	0.000729071
NGEF	neuronal guanine nucleotide exchange factor	25791	5.2413	0.000266044
B3GNT3	UDP-GlcNAc:betaGal beta-1,3-N-acetylglucosaminyltransferase 3	10331	6.24031	7.377e-05
IRF4	interferon regulatory factor 4	3662	9.34304	3.87859e-05
VIPR1	vasoactive intestinal peptide receptor 1	7433	4.53433	0.000216848
IL17RB	interleukin 17 receptor B	55540	8.35798	0.000474107
KIAA0773	KIAA0773 gene product	9715	9.75605	0.000168019
ASS1	argininosuccinate synthetase 1	445	4.56246	5.72351e-05
RAB39	RAB39, member RAS oncogene family	54734	4.30619	0.00493917
GARNL4	GTPase activating Rap/RanGAP domain-like 4	23108	3.70643	0.00470669
ONECUT2	one cut domain, family member 2	9480	7.68714	0.00611261
GNAZ	guanine nucleotide binding protein (G protein), alpha z polypeptide	2781	8.2284	5.47208e-05
PKP3	plakophilin 3	11187	5.90363	6.833e-05
FGFBP2	fibroblast growth factor binding protein 2	83888	8.86208	0.000394681
HRH3	histamine receptor H3	11255	5.55878	0.00056481
ACSM3	acyl-CoA synthetase medium-chain family member 3	6296	7.3682	0.00169838
C12orf28	chromosome 12 open reading frame 28	196446	6.41198	0.00201742
RTN4R	reticulon 4 receptor	65078	6.61905	3.62532e-05
BAIAP3	BAI1-associated protein 3	8938	2.38457	0.000265667
KCNAB1	potassium voltage-gated channel, shaker-related subfamily, beta member 1	7881	5.47447	0.000402501
DHDH	dihydrodiol dehydrogenase (dimeric)	27294	4.15808	8.24146e-05
CRB2	crumbs homolog 2 (Drosophila)	286204	8.26884	0.000303497
STRBP	spermatid perinuclear RNA binding protein	55342	4.34854	4.61756e-05
FAM62C	family with sequence similarity 62 (C2 domain containing), member C	83850	9.41955	3.10945e-05
CDH26	cadherin-like 26	60437	5.21046	5.74477e-05
IGF2BP1	insulin-like growth factor 2 mRNA binding protein 1	10642	4.07596	0.000817497
SOSTDC1	sclerostin domain containing 1	25928	5.65771	0.0036132
PARD6A	par-6 partitioning defective 6 homolog alpha (C. elegans)	50855	4.84018	8.19249e-05
CHD7	chromodomain helicase DNA binding protein 7	55636	4.55289	5.73283e-05
RAB3C	RAB3C, member RAS oncogene family	115827	4.88938	1.83248e-05
C10orf114	chromosome 10 open reading frame 114	399726	5.97014	5.00178e-05
PGAM2	phosphoglycerate mutase 2 (muscle)	5224	8.18551	0.000381945
CD200	CD200 molecule	4345	6.37469	0.00219559
TNNT2	troponin T type 2 (cardiac)	7139	3.08266	5.7868e-05
KIAA1914	KIAA1914	84632	3.22754	0.000133548
GALNT12	UDP-N-acetyl-alpha-D-galactosamine:polypeptide N-acetylgalactosaminyltransferase 12 (GalNAc-T12)	79695	3.60785	8.88642e-05
ISL1	ISL1 transcription factor, LIM/homeodomain, (islet-1)	3670	7.51949	0.000748895
OPCML	opioid binding protein/cell adhesion molecule-like	4978	6.66032	0.00310212
E2F5	E2F transcription factor 5, p130-binding	1875	3.22385	0.000170181
LRFN2	leucine rich repeat and fibronectin type III domain containing 2	57497	3.68465	0.000450987
DAPK1	death-associated protein kinase 1	1612	4.55659	0.000215907
FGF8	fibroblast growth factor 8 (androgen-induced)	2253	9.16936	7.36946e-05
TRIM24	tripartite motif-containing 24	8805	5.66366	4.30483e-05
BACH2	BTB and CNC homology 1, basic leucine zipper transcription factor 2	60468	4.26188	0.000515039
MB	myoglobin	4151	7.5691	0.000900523
BCOR	BCL6 co-repressor	54880	7.84584	0.000145424
EPHB6	EPH receptor B6	2051	5.03786	2.83841e-05
FLJ20152	hypothetical protein FLJ20152	54463	3.98373	5.7e-05
LRRC8B	leucine rich repeat containing 8 family, member B	23507	7.33013	3.84498e-05
ETV4	ets variant gene 4 (E1A enhancer binding protein, E1AF)	2118	3.08471	0.000710665
PCDH17	protocadherin 17	27253	3.7781	0.00102734
ANKRD19	ankyrin repeat domain 19	138649	5.87578	0.00181761
FAM59A	family with sequence similarity 59, member A	64762	3.30604	0.000155037
SYNPR	synaptoporin	132204	6.61481	0.0053045
CLIC6	chloride intracellular channel 6	54102	2.72073	0.00149669
GPRC5B	G protein-coupled receptor, family C, group 5, member B	51704	8.93414	6.12657e-05
SLCO1B1	solute carrier organic anion transporter family, member 1B1	10599	7.03993	9.96668e-05
PCDHB2	protocadherin beta 2	56133	3.38837	1.55324e-05
FBXL21	F-box and leucine-rich repeat protein 21	26223	6.21787	0.000258158
RPS6KA1	ribosomal protein S6 kinase, 90kDa, polypeptide 1	6195	6.05369	0.000128107
LGI4	leucine-rich repeat LGI family, member 4	163175	6.86953	0.000423847
TCEAL2	transcription elongation factor A (SII)-like 2	140597	2.74436	0.000283092
GREB1	GREB1 protein	9687	3.06429	8.62808e-05
KCTD14	potassium channel tetramerisation domain containing 14	65987	4.18713	0.00152037
GLOXD1	glyoxalase domain containing 1	84842	2.65253	0.000408597
KCNE3	potassium voltage-gated channel, Isk-related family, member 3	10008	3.37214	8.57371e-05
EYA1	eyes absent homolog 1 (Drosophila)	2138	6.78409	0.000783285
CLYBL	citrate lyase beta like	171425	7.60394	0.00232756
KLF15	Kruppel-like factor 15	28999	4.92203	0.000185258
-	119395	11.0464
SCN2B	sodium channel, voltage-gated, type II, beta	6327	6.41775	0.00126675
DYDC1	DPY30 domain containing 1	143241	2.952	0.00783115
SMPX	small muscle protein, X-linked	23676	7.72491	0.00131373
-	145978	10.9236
TTYH2	tweety homolog 2 (Drosophila)	94015	4.81766	0.000135483
HRASLS2	HRAS-like suppressor 2	54979	5.85712	7.45732e-05
P2RY1	purinergic receptor P2Y, G-protein coupled, 1	5028	4.69794	0.00142979
ECE2	endothelin converting enzyme 2	9718	4.56407	0.00563661
PCDH19	protocadherin 19	57526	3.03197	0.00128656
FLJ45803	FLJ45803 protein	399948	5.36475	0.000959002
TLR2	toll-like receptor 2	7097	4.21453	7.07392e-05
PNMA3	paraneoplastic antigen MA3	29944	4.15085	9.32512e-05
KCNA7	potassium voltage-gated channel, shaker-related subfamily, member 7	3743	2.81905	0.000751718
GPLD1	glycosylphosphatidylinositol specific phospholipase D1	2822	4.7901	0.00182272
HPGD	hydroxyprostaglandin dehydrogenase 15-(NAD)	3248	5.29501	0.0013177
MARVELD2	MARVEL domain containing 2	153562	5.91831	0.00102492
CRYGN	crystallin, gamma N	155051	7.87703	0.00907677
RUNX3	runt-related transcription factor 3	864	5.7058	0.00342755
FLJ35848	hypothetical protein FLJ35848	284071	3.62907	0.000612183
ZNF273	zinc finger protein 273	10793	4.79379	0.00015674
TMPRSS13	transmembrane protease, serine 13	84000	5.54758	0.000238898
SLC7A5	solute carrier family 7 (cationic amino acid transporter, y+ system), member 5	8140	5.53898	7.4837e-05
BCL2L11	BCL2-like 11 (apoptosis facilitator)	10018	3.95735	0.00187415
RALGPS1	Ral GEF with PH domain and SH3 binding motif 1	9649	5.83881	0.000895238
PCDHAC1	protocadherin alpha subfamily C, 1	56135	8.06825	9.31326e-05
C12orf53	chromosome 12 open reading frame 53	196500	3.81719	0.000181134
PAPLN	papilin, proteoglycan-like sulfated glycoprotein	89932	2.65697	0.00107436
PHF17	PHD finger protein 17	79960	5.34271	2.04905e-05
DNMT3A	DNA (cytosine-5-)-methyltransferase 3 alpha	1788	6.71071	9.03762e-06
ELAVL3	ELAV (embryonic lethal, abnormal vision, Drosophila)-like 3 (Hu antigen C)	1995	4.46091	0.000227094
SORCS3	sortilin-related VPS10 domain containing receptor 3	22986	3.87155	0.00063431
C19orf46	chromosome 19 open reading frame 46	163183	9.29792	0.00550854
EDN2	endothelin 2	1907	7.92295	0.00190272
CHDH	choline dehydrogenase	55349	6.13159	0.00474425
MYB	v-myb myeloblastosis viral oncogene homolog (avian)	4602	3.10888	0.00010026
MLLT7	myeloid/lymphoid or mixed-lineage leukemia (trithorax homolog, Drosophila); translocated to, 7	4303	3.68824	0.000237363
FLJ23049	hypothetical protein FLJ23049	79740	7.82094	0.00172889
SLC30A3	solute carrier family 30 (zinc transporter), member 3	7781	2.79015	0.000947241
BEX1	brain expressed, X-linked 1	55859	3.44024	2.49374e-05
F11	coagulation factor XI (plasma thromboplastin antecedent)	2160	6.45554	0.000357568
FNDC5	fibronectin type III domain containing 5	252995	4.28209	0.000372178
TNRC4	trinucleotide repeat containing 4	11189	8.97168	0.000474354
CNTFR	ciliary neurotrophic factor receptor	1271	7.83637	0.0004079
PPARGC1A	peroxisome proliferator-activated receptor gamma, coactivator 1 alpha	10891	4.36535	0.000476165
F11R	F11 receptor	50848	2.54681	0.000103383
CXorf15	chromosome X open reading frame 15	55787	2.32757	0.000273467
SCN4B	sodium channel, voltage-gated, type IV, beta	6330	2.26561	0.00378356
PODXL	podocalyxin-like	5420	2.96752	8.03375e-05
KCNV1	potassium channel, subfamily V, member 1	27012	7.51659	0.000522493
SLC27A6	solute carrier family 27 (fatty acid transporter), member 6	28965	3.58017	0.000106816
ZNF253	zinc finger protein 253	56242	4.42328	0.00848604
KCNK13	potassium channel, subfamily K, member 13	56659	8.13437	0.00083949
EFHB	EF-hand domain family, member B	151651	6.42984	0.000813945
TEKT2	tektin 2 (testicular)	27285	4.82222	0.000580761
C10orf95	chromosome 10 open reading frame 95	79946	5.0455	2.10689e-05
ARHGEF4	Rho guanine nucleotide exchange factor (GEF) 4	50649	3.44279	3.90837e-05
LOC388135	similar to RIKEN cDNA 6030419C18 gene	388135	5.75669	6.048e-05
ATP12A	ATPase, H+/K+ transporting, nongastric, alpha polypeptide	479	4.60908	0.00402791
PLD5	phospholipase D family, member 5	200150	5.76606	0.000405159
KRT8	keratin 8	3856	6.79654	0.000106752
PIPOX	pipecolic acid oxidase	51268	4.69157	0.00483945
CBS	cystathionine-beta-synthase	875	3.26257	0.000413072
RAB20	RAB20, member RAS oncogene family	55647	4.10966	0.000100942
BTBD11	BTB (POZ) domain containing 11	121551	2.25553	0.00122513
BARX1	BarH-like homeobox 1	56033	4.53313	0.00536661
TMEM61	transmembrane protein 61	199964	6.34537	4.86423e-05
MTMR8	myotubularin related protein 8	55613	7.72699	0.000692721
LOC400120	hypothetical LOC400120	400120	3.43814	0.000711811
CGNL1	cingulin-like 1	84952	3.29095	0.000352588
MTA3	metastasis associated 1 family, member 3	57504	3.8016	0.000159246
AOC3	amine oxidase, copper containing 3 (vascular adhesion protein 1)	8639	3.20521	0.000545833
N4BP2	Nedd4 binding protein 2	55728	6.01277	9.48269e-05
FBP1	fructose-1,6-bisphosphatase 1	2203	4.02207	5.85996e-05
HRASLS3	HRAS-like suppressor 3	11145	5.94368	0.000106185
KCNJ1	potassium inwardly-rectifying channel, subfamily J, member 1	3758	6.05587	0.000548275
SLC25A45	solute carrier family 25, member 45	283130	2.29595	0.000648792
STAC2	SH3 and cysteine rich domain 2	342667	4.65234	0.00015107
DPEP1	dipeptidase 1 (renal)	1800	3.80655	0.000512389
FAM83E	family with sequence similarity 83, member E	54854	5.16746	0.00268426
GABRB2	gamma-aminobutyric acid (GABA) A receptor, beta 2	2561	3.12995	0.000637318
DMP1	dentin matrix acidic phosphoprotein	1758	5.06234	0.000905378
GPR87	G protein-coupled receptor 87	53836	6.19156	0.00553002
PPM1J	protein phosphatase 1J (PP2C domain containing)	333926	7.81195	0.000110859
ADRA2B	adrenergic, alpha-2B-, receptor	151	3.96203	0.00381921
GCHFR	GTP cyclohydrolase I feedback regulator	2644	6.24896	3.27167e-05
KCNA1	potassium voltage-gated channel, shaker-related subfamily, member 1 (episodic ataxia with myokymia)	3736	5.50077	0.00454763
TMEFF1	transmembrane protein with EGF-like and two follistatin-like domains 1	8577	4.86481	8.60903e-05
PROCA1	proline-rich cyclin A1-interacting protein	147011	3.62347	7.00139e-05
GLI1	glioma-associated oncogene homolog 1 (zinc finger protein)	2735	3.20491	0.000187022
GPR27	G protein-coupled receptor 27	2850	5.27857	0.00257887
PSAT1	phosphoserine aminotransferase 1	29968	2.12825	0.00163702
ZAR1	zygote arrest 1	326340	5.28582	0.00240886
NRXN2	neurexin 2	9379	4.55299	0.000599633
CELSR1	cadherin, EGF LAG seven-pass G-type receptor 1 (flamingo homolog, Drosophila)	9620	5.07414	3.4531e-05
KIF21B	kinesin family member 21B	23046	4.50697	0.00081013
C16orf77	chromosome 16 open reading frame 77	146433	4.83254	0.000817265
CD74	CD74 molecule, major histocompatibility complex, class II invariant chain	972	3.3839	0.00881956
SLC18A2	solute carrier family 18 (vesicular monoamine), member 2	6571	3.59672	0.000935594
GNG4	guanine nucleotide binding protein (G protein), gamma 4	2786	4.56097	0.000116676
RNF39	ring finger protein 39	80352	3.91391	0.00341489
PTAFR	platelet-activating factor receptor	5724	4.5459	0.000479438
NYD-SP18	testes development-related NYD-SP18	84691	3.33393	0.00129868
SESN3	sestrin 3	143686	4.75613	0.000383283
MYH6	myosin, heavy chain 6, cardiac muscle, alpha (cardiomyopathy, hypertrophic 1)	4624	3.42025	0.000711398
PCSK1	proprotein convertase subtilisin/kexin type 1	5122	4.9345	0.000156226
C1orf135	chromosome 1 open reading frame 135	79000	3.17011	0.000145424
MEGF11	multiple EGF-like-domains 11	84465	4.91605	0.00275241
GJB5	gap junction protein, beta 5 (connexin 31.1)	2709	4.78467	0.00091702
PRPH	peripherin	5630	4.13719	0.00885502
HBA2	hemoglobin, alpha 2	3040	2.19297	0.00275039
KBTBD8	kelch repeat and BTB (POZ) domain containing 8	84541	3.02312	0.000339506
FOXH1	forkhead box H1	8928	3.74526	0.00086092
ZNF462	zinc finger protein 462	58499	4.89096	0.000188572
NPAS4	neuronal PAS domain protein 4	266743	3.28574	0.0012032
CHRDL1	chordin-like 1	91851	4.54327	0.00439731
FRAS1	Fraser syndrome 1	80144	4.94397	3.55783e-05
RAMP3	receptor (G protein-coupled) activity modifying protein 3	10268	6.06587	0.00760269
RNF44	ring finger protein 44	22838	5.24739	4.17883e-05
CCDC120	coiled-coil domain containing 120	90060	5.16687	4.33019e-05
LRRC4	leucine rich repeat containing 4	64101	5.45269	0.00231263
HOMER1	homer homolog 1 (Drosophila)	9456	5.46463	3.809e-05
C1QL3	complement component 1, q subcomponent-like 3	389941	3.5372	0.00123604
ZNF452	zinc finger protein 452	114821	3.48261	0.00152377
RET	ret proto-oncogene (multiple endocrine neoplasia and medullary thyroid carcinoma 1, Hirschsprung disease)	5979	3.87909	0.0028325
KLB	klotho beta	152831	6.88131	0.00188077
TSPAN2	tetraspanin 2	10100	5.07596	0.000164154
ALS2CR13	amyotrophic lateral sclerosis 2 (juvenile) chromosome region, candidate 13	150864	3.41325	3.28882e-05
C6orf32	chromosome 6 open reading frame 32	9750	2.96822	0.000348521
CACHD1	cache domain containing 1	57685	4.46673	9.87306e-05
AP1M2	adaptor-related protein complex 1, mu 2 subunit	10053	3.51546	2.50275e-05
TEKT3	tektin 3	64518	7.08778	0.000710686
ANKRD5	ankyrin repeat domain 5	63926	3.81365	0.000166957
HIC2	hypermethylated in cancer 2	23119	5.13358	2.5299e-05
GULP1	GULP, engulfment adaptor PTB domain containing 1	51454	2.81156	0.000295766
ZIK1	zinc finger protein interacting with K protein 1 homolog (mouse)	284307	3.02162	0.000198676
TRIM36	tripartite motif-containing 36	55521	3.79979	6.23929e-05
CHRDL2	chordin-like 2	25884	4.5346	0.000667391
TBC1D10C	TBC1 domain family, member 10C	374403	5.07774	0.000351881
MPV17L	MPV17 mitochondrial membrane protein-like	255027	4.63265	0.00218207
PON3	paraoxonase 3	5446	2.03139	0.00242633
KCNJ4	potassium inwardly-rectifying channel, subfamily J, member 4	3761	4.90322	0.00584468
LRRC61	leucine rich repeat containing 61	65999	3.53116	0.000933427
RNF148	ring finger protein 148	378925	6.12297	7.16204e-05
DLG2	discs, large homolog 2, chapsyn-110 (Drosophila)	1740	6.57449	6.454e-05
FAM117A	family with sequence similarity 117, member A	81558	3.13324	0.000207984
INADL	InaD-like (Drosophila)	10207	6.16346	0.000107266
SLCO5A1	solute carrier organic anion transporter family, member 5A1	81796	6.34702	0.000598788
EDG4	endothelial differentiation, lysophosphatidic acid G-protein-coupled receptor, 4	9170	5.62693	0.000336695
ROR1	receptor tyrosine kinase-like orphan receptor 1	4919	4.02167	0.000106232
ABLIM2	actin binding LIM protein family, member 2	84448	6.42893	0.00233037
C14orf162	chromosome 14 open reading frame 162	56936	6.16098	0.00020819
FAM119A	family with sequence similarity 119, member A	151194	2.64068	0.000188072
C1orf182	chromosome 1 open reading frame 182	128229	2.80127	0.000526777
SIRT1	sirtuin (silent mating type information regulation 2 homolog) 1 (S. cerevisiae)	23411	3.98797	9.18721e-05
PITX2	paired-like homeodomain transcription factor 2	5308	9.50094	0.00983417
ZNF334	zinc finger protein 334	55713	2.9896	0.00020965
HELB	helicase (DNA) B	92797	2.55516	0.000230807
C7orf46	chromosome 7 open reading frame 46	340277	3.21446	0.000581827
LOC198437	bA299N6.3	198437	2.21877	0.00118386
HS3ST5	heparan sulfate (glucosamine) 3-O-sulfotransferase 5	222537	2.70371	0.000804211
PDCL2	phosducin-like 2	132954	2.8599	0.0031314
SEPHS1	selenophosphate synthetase 1	22929	2.12834	0.00014246
ZFHX2	zinc finger homeobox 2	85446	3.23128	2.33076e-05
VWA1	von Willebrand factor A domain containing 1	64856	6.42175	0.000244398
AGC1	aggrecan 1 (chondroitin sulfate proteoglycan 1, large aggregating proteoglycan, antigen identified by monoclonal antibody A0122)	176	3.1339	0.000109254
ADAM11	ADAM metallopeptidase domain 11	4185	5.42095	0.00288299
OLIG3	oligodendrocyte transcription factor 3	167826	6.57903	0.00362873
ZDHHC11	zinc finger, DHHC-type containing 11	79844	3.54623	3.46692e-05
DLG3	discs, large homolog 3 (neuroendocrine-dlg, Drosophila)	1741	2.0231	0.000211825
PPFIA4	protein tyrosine phosphatase, receptor type, f polypeptide (PTPRF), interacting protein (liprin), alpha 4	8497	2.1271	0.00813875
CD19	CD19 molecule	930	2.62864	0.00104996
ZNF100	zinc finger protein 100	163227	2.67266	0.00221653
DCP2	DCP2 decapping enzyme homolog (S. cerevisiae)	167227	4.30347	2.49374e-05
GAL3ST3	galactose-3-O-sulfotransferase 3	89792	3.15211	0.000497187
FAAH	fatty acid amide hydrolase	2166	5.15376	0.00432234
BAMBI	BMP and activin membrane-bound inhibitor homolog (Xenopus laevis)	25805	5.16662	1.5022e-05
MRS2L	MRS2-like, magnesium homeostasis factor (S. cerevisiae)	57380	5.10525	9.99602e-05
ZNF398	zinc finger protein 398	57541	3.06114	0.00015107
KCNJ10	potassium inwardly-rectifying channel, subfamily J, member 10	3766	4.14996	0.00163138
TESK2	testis-specific kinase 2	10420	2.94697	0.000147328
STMN4	stathmin-like 4	81551	4.23819	0.00122269
STK33	serine/threonine kinase 33	65975	3.67611	9.37724e-05
ZNF676	zinc finger protein 676	163223	2.72032	0.00137851
SLC32A1	solute carrier family 32 (GABA vesicular transporter), member 1	140679	6.3857	0.00284538
RYR3	ryanodine receptor 3	6263	5.82634	0.000136984
PRRG4	proline rich Gla (G-carboxyglutamic acid) 4 (transmembrane)	79056	2.55673	0.000169107
PRKX	protein kinase, X-linked	5613	2.4773	0.000768224
PAK7	p21(CDKN1A)-activated kinase 7	57144	2.61069	0.000575852
SOHLH2	spermatogenesis and oogenesis specific basic helix-loop-helix 2	54937	5.34846	0.000138515
PLEKHA7	pleckstrin homology domain containing, family A member 7	144100	3.68263	0.00113244
RHBG	Rh family, B glycoprotein	57127	6.09816	0.000656489
SEZ6L2	seizure related 6 homolog (mouse)-like 2	26470	6.28019	5.87387e-05
TMEM133	transmembrane protein 133	83935	3.72711	4.81932e-05
SGEF	Src homology 3 domain-containing guanine nucleotide exchange factor	26084	2.74407	0.0023723
TMEM92	transmembrane protein 92	162461	3.15058	2.89742e-05
ZNF682	zinc finger protein 682	91120	6.56019	0.000432785
SFTPD	surfactant, pulmonary-associated protein D	6441	3.95182	0.00366735
DNM3	dynamin 3	26052	3.58452	0.00619714
RASGEF1B	RasGEF domain family, member 1B	153020	2.87503	0.00553033
NPL	N-acetylneuraminate pyruvate lyase (dihydrodipicolinate synthase)	80896	3.5705	4.92394e-05
PTPRD	protein tyrosine phosphatase, receptor type, D	5789	3.01755	0.000404572
TPM1	tropomyosin 1 (alpha)	7168	3.90211	8.55579e-05
STAR	steroidogenic acute regulator	6770	2.61782	4.08355e-05
ZNF219	zinc finger protein 219	51222	4.73123	0.000111342
GPT2	glutamic pyruvate transaminase (alanine aminotransferase) 2	84706	3.38919	0.000600411
-	10646	7.47415
ERBB2	v-erb-b2 erythroblastic leukemia viral oncogene homolog 2, neuro/glioblastoma derived oncogene homolog (avian)	2064	4.7038	1.3213e-05
PDZD2	PDZ domain containing 2	23037	2.00203	0.000167309
HSPC159	galectin-related protein	29094	3.70185	0.000115795
CDC25A	cell division cycle 25 homolog A (S. cerevisiae)	993	2.80685	3.60471e-05
HUS1B	HUS1 checkpoint homolog b (S. pombe)	135458	4.82078	0.000932227
SKP2	S-phase kinase-associated protein 2 (p45)	6502	3.97827	0.000114747
GUCY1A2	guanylate cyclase 1, soluble, alpha 2	2977	2.92209	0.00417193
UNC45B	unc-45 homolog B (C. elegans)	146862	2.76976	0.00288253
ASB2	ankyrin repeat and SOCS box-containing 2	51676	2.18045	0.00160579
DLL3	delta-like 3 (Drosophila)	10683	4.7898	0.00046709
FNBP1L	formin binding protein 1-like	54874	3.34005	0.000490169
ASRGL1	asparaginase like 1	80150	2.43283	0.000959225
PBX1	pre-B-cell leukemia transcription factor 1	5087	2.18846	0.000556759
ACADL	acyl-Coenzyme A dehydrogenase, long chain	33	5.53053	0.001968
PPARGC1B	peroxisome proliferator-activated receptor gamma, coactivator 1 beta	133522	6.22619	5.66394e-05
LRP2	low density lipoprotein-related protein 2	4036	3.87525	0.000169931
NMNAT2	nicotinamide nucleotide adenylyltransferase 2	23057	3.69256	0.00020517
FLJ30313	hypothetical protein FLJ30313	253868	3.40086	0.00239187
LHFPL1	lipoma HMGIC fusion partner-like 1	340596	2.73967	0.000787052
PPFIA3	protein tyrosine phosphatase, receptor type, f polypeptide (PTPRF), interacting protein (liprin), alpha 3	8541	3.25375	0.000272884
KLF8	Kruppel-like factor 8	11279	2.7119	0.00041925
CRYM	crystallin, mu	1428	2.9435	9.26403e-05
SYNE2	spectrin repeat containing, nuclear envelope 2	23224	4.07163	0.00153871
EDNRB	endothelin receptor type B	1910	2.05919	0.00174921
CABC1	chaperone, ABC1 activity of bc1 complex homolog (S. pombe)	56997	4.98977	7.83958e-05
KCNK4	potassium channel, subfamily K, member 4	50801	2.38077	0.000420088
DSG2	desmoglein 2	1829	2.68598	0.000404037
PRSS22	protease, serine, 22	64063	2.54509	0.0051751
PODXL2	podocalyxin-like 2	50512	3.74511	0.00176156
FGFBP1	fibroblast growth factor binding protein 1	9982	4.95759	0.00590636
SOX11	SRY (sex determining region Y)-box 11	6664	2.98035	2.08353e-05
STAG3	stromal antigen 3	10734	3.52116	6.38163e-05
GSTO2	glutathione S-transferase omega 2	119391	4.35697	5.34712e-05
PRKCZ	protein kinase C, zeta	5590	2.52295	2.43853e-05
VLDLR	very low density lipoprotein receptor	7436	4.29458	0.000126438
KLK6	kallikrein-related peptidase 6	5653	3.87096	0.000935594
SLC6A4	solute carrier family 6 (neurotransmitter transporter, serotonin), member 4	6532	3.80609	0.00193611
CIB2	calcium and integrin binding family member 2	10518	3.69097	0.00086092
CPXM1	carboxypeptidase X (M14 family), member 1	56265	3.7811	0.00122495
ENTPD3	ectonucleoside triphosphate diphosphohydrolase 3	956	4.58289	0.000918899
MARK1	MAP/microtubule affinity-regulating kinase 1	4139	3.29261	0.00251104
CACNB2	calcium channel, voltage-dependent, beta 2 subunit	783	3.06376	0.00330795
GGTLA4	gamma-glutamyltransferase-like activity 4	92086	2.88847	0.000327579
C6orf159	chromosome 6 open reading frame 159	134701	2.67763	0.00359793
CDO1	cysteine dioxygenase, type I	1036	3.46675	2.25336e-05
TMEM52	transmembrane protein 52	339456	3.57549	0.00629045
ADAMTS16	ADAM metallopeptidase with thrombospondin type 1 motif, 16	170690	5.01914	0.00860402
MAD2L2	MAD2 mitotic arrest deficient-like 2 (yeast)	10459	2.48659	0.000244506
CAMP	cathelicidin antimicrobial peptide	820	4.56793	0.00127014
UNC5CL	unc-5 homolog C (C. elegans)-like	222643	3.16181	0.00263847
PDE9A	phosphodiesterase 9A	5152	2.21519	0.000297898
PCP4	Purkinje cell protein 4	5121	4.51459	0.00119434
C1QTNF4	C1q and tumor necrosis factor related protein 4	114900	3.55025	0.00062335
FAM123B	family with sequence similarity 123B	139285	2.34622	0.00240912
NOD2	nucleotide-binding oligomerization domain containing 2	64127	3.60065	0.00020635
TCF7L1	transcription factor 7-like 1 (T-cell specific, HMG-box)	83439	3.25479	0.00234746
GCA	grancalcin, EF-hand calcium binding protein	25801	4.81901	4.18255e-05
SYNGR3	synaptogyrin 3	9143	2.27605	0.000427263
BHLHB9	basic helix-loop-helix domain containing, class B, 9	80823	2.29994	0.000336162
NKD1	naked cuticle homolog 1 (Drosophila)	85407	5.53208	0.00779846
USP51	ubiquitin specific peptidase 51	158880	3.6746	0.00315281
CRHBP	corticotropin releasing hormone binding protein	1393	3.35937	0.00076349
ZBTB32	zinc finger and BTB domain containing 32	27033	3.57026	0.00190164
ZBTB44	zinc finger and BTB domain containing 44	29068	4.31026	3.38406e-05
SETBP1	SET binding protein 1	26040	2.94282	9.01359e-05
SHF	Src homology 2 domain containing F	90525	3.76449	0.00445
ERAF	erythroid associated factor	51327	3.37019	0.000485998
PAQR6	progestin and adipoQ receptor family member VI	79957	3.71854	2.9893e-05
DUSP16	dual specificity phosphatase 16	80824	2.66939	0.000104381
FAM124A	family with sequence similarity 124A	220108	4.21812	0.0001384
ZNF342	zinc finger protein 342	162979	3.84135	0.000408574
GATA3	GATA binding protein 3	2625	5.05537	0.00168253
ZNF493	zinc finger protein 493	284443	5.06487	0.00082901
USP28	ubiquitin specific peptidase 28	57646	2.41929	0.000553869
PPM1B	protein phosphatase 1B (formerly 2C), magnesium-dependent, beta isoform	5495	2.40354	0.00356985
LGR4	leucine-rich repeat-containing G protein-coupled receptor 4	55366	5.2162	3.52925e-05
TMEM46	transmembrane protein 46	387914	3.8529	0.000133056
ZNF721	zinc finger protein 721	170960	4.44048	5.20166e-05
HS322B1A	glutathione S-transferase theta pseudogene	25774	2.03418	0.00513223
KCNN3	potassium intermediate/small conductance calcium-activated channel, subfamily N, member 3	3782	3.75527	0.00397987
SUV420H2	suppressor of variegation 4-20 homolog 2 (Drosophila)	84787	2.91743	0.000357154
KRTAP12-2	keratin associated protein 12-2	353323	4.16603	0.0019531
ZNF551	zinc finger protein 551	90233	3.21046	0.000184507
CDKL5	cyclin-dependent kinase-like 5	6792	2.48207	0.000227163
CHODL	chondrolectin	140578	4.37479	0.0001662
SLC16A1	solute carrier family 16, member 1 (monocarboxylic acid transporter 1)	6566	3.89972	0.000144089
IGSF4D	immunoglobulin superfamily, member 4D	253559	3.71048	0.000681189
ZNF608	zinc finger protein 608	57507	3.58177	0.000741353
BEST2	bestrophin 2	54831	3.21126	0.000380093
SLCO4A1	solute carrier organic anion transporter family, member 4A1	28231	2.74153	4.85069e-05
CCNB1IP1	cyclin B1 interacting protein 1	57820	3.73829	5.46599e-05
PHGDH	phosphoglycerate dehydrogenase	26227	2.16507	0.000179052
CNKSR1	connector enhancer of kinase suppressor of Ras 1	10256	4.74781	0.000846452
TIGD4	tigger transposable element derived 4	201798	4.86249	0.000434624
CORO2A	coronin, actin binding protein, 2A	7464	3.43365	3.25297e-05
-	79014	6.25325
TDRKH	tudor and KH domain containing	11022	3.64093	0.000159306
ADRA2C	adrenergic, alpha-2C-, receptor	152	3.09147	4.35627e-05
XCL1	chemokine (C motif) ligand 1	6375	3.47344	0.0069301
NHS	Nance-Horan syndrome (congenital cataracts and dental anomalies)	4810	2.0311	0.000734903
MREG	melanoregulin	55686	2.45569	0.000165661
PLEKHG3	pleckstrin homology domain containing, family G (with RhoGef domain) member 3	26030	3.84485	4.28387e-05
LAPTM4B	lysosomal associated protein transmembrane 4 beta	55353	2.15889	0.000156423
FLJ10324	hypothetical protein FLJ10324	55698	3.08892	9.34391e-05
NPAS1	neuronal PAS domain protein 1	4861	2.35542	0.00029305
RAB15	RAB15, member RAS onocogene family	376267	3.79996	5.03945e-05
POU2F3	POU domain, class 2, transcription factor 3	25833	2.59771	0.000366067
FAM43B	family with sequence similarity 43, member B	163933	2.13953	0.000334747
CADPS2	Ca2+-dependent activator protein for secretion 2	93664	3.36104	0.000373488
RPIP8	RaP2 interacting protein 8	10900	4.28158	0.00143156
MDN1	MDN1, midasin homolog (yeast)	23195	2.07727	0.000454891
CD83	CD83 molecule	9308	2.30533	0.00176315
PVRL1	poliovirus receptor-related 1 (herpesvirus entry mediator C; nectin)	5818	3.10756	0.000371472
SMO	smoothened homolog (Drosophila)	6608	4.47577	4.47976e-05
GCH1	GTP cyclohydrolase 1 (dopa-responsive dystonia)	2643	3.71546	0.000307803
GAS7	growth arrest-specific 7	8522	3.18163	0.00406109
SPTB	spectrin, beta, erythrocytic (includes spherocytosis, clinical type I)	6710	4.87688	0.00616467
DLL1	delta-like 1 (Drosophila)	28514	3.18676	0.00216492
DHRS3	dehydrogenase/reductase (SDR family) member 3	9249	2.17299	0.0007087
LOC130951	hypothetical protein BC014602	130951	5.31559	0.000497645
AGTPBP1	ATP/GTP binding protein 1	23287	3.70006	6.33878e-05
CCDC88	coiled-coil domain containing 88	283234	2.89782	0.00114734
ORM2	orosomucoid 2	5005	2.97708	0.000399555
CHRNA5	cholinergic receptor, nicotinic, alpha 5	1138	2.9663	0.00153688
ST6GAL1	ST6 beta-galactosamide alpha-2,6-sialyltranferase 1	6480	2.26156	0.00317315
AMOTL1	angiomotin like 1	154810	3.657	6.8501e-05
SCAMP5	secretory carrier membrane protein 5	192683	3.16962	0.000546087
MAST1	microtubule associated serine/threonine kinase 1	22983	3.04107	0.000985336
NEFH	neurofilament, heavy polypeptide 200kDa	4744	2.33896	0.000735944
PHACTR3	phosphatase and actin regulator 3	116154	2.21536	0.000883874
FLJ10292	mago-nashi homolog 2	55110	3.76239	0.000159256
UTX	ubiquitously transcribed tetratricopeptide repeat, X chromosome	7403	2.10719	0.000503721
DCDC2	doublecortin domain containing 2	51473	2.52564	0.00449696
ALDH3A2	aldehyde dehydrogenase 3 family, member A2	224	4.67792	0.000684077
SLC2A3	solute carrier family 2 (facilitated glucose transporter), member 3	6515	3.28172	9.48725e-05
SLC9A3R1	solute carrier family 9 (sodium/hydrogen exchanger), member 3 regulator 1	9368	3.90313	0.000287608
RAB6B	RAB6B, member RAS oncogene family	51560	2.20894	0.00615513
BSPRY	B-box and SPRY domain containing	54836	2.37227	0.000211154
THAP9	THAP domain containing 9	79725	2.98609	0.000450351
ZNF678	zinc finger protein 678	339500	2.03081	0.00171511
CITED1	Cbp/p300-interacting transactivator, with Glu/Asp-rich carboxy-terminal domain, 1	4435	2.76761	0.00729245
KIAA1754L	KIAA1754-like	150771	2.37171	0.00086281
BCL9	B-cell CLL/lymphoma 9	607	4.3227	0.000232657
TFF3	trefoil factor 3 (intestinal)	7033	3.58835	0.00182776
INSR	insulin receptor	3643	4.81396	8.19558e-05
CSH2	chorionic somatomammotropin hormone 2	1443	2.74001	0.00672855
ITGA7	integrin, alpha 7	3679	2.99124	3.87537e-05
COL25A1	collagen, type XXV, alpha 1	84570	2.59455	0.00614926
ITGA2B	integrin, alpha 2b (platelet glycoprotein IIb of IIb/IIIa complex, antigen CD41)	3674	4.89256	0.0008548
PTHB1	parathyroid hormone-responsive B1	27241	3.43393	0.000808743
MATN4	matrilin 4	8785	2.10707	0.000831408
FXYD7	FXYD domain containing ion transport regulator 7	53822	3.70149	0.00274008
LOC158830	similar to Ab2-183	158830	2.94765	0.00976122
C18orf56	chromosome 18 open reading frame 56	494514	4.14918	0.000236483
GLULD1	glutamate-ammonia ligase (glutamine synthetase) domain containing 1	51557	3.10741	0.00992125
RCC2	regulator of chromosome condensation 2	55920	4.05647	0.000145003
PCTK3	PCTAIRE protein kinase 3	5129	4.04345	0.000753271
MTF2	metal response element binding transcription factor 2	22823	2.93863	0.00129509
FGFR4	fibroblast growth factor receptor 4	2264	3.33802	0.00402001
ZNF286	zinc finger protein 286	57335	2.36533	0.00259174
CDKN1C	cyclin-dependent kinase inhibitor 1C (p57, Kip2)	1028	4.86843	0.00175184
ZNRF2	zinc and ring finger 2	223082	2.36916	0.000491187
FLJ10781	hypothetical protein FLJ10781	55228	2.81548	5.03945e-05
OSCAR	osteoclast-associated receptor	126014	3.1907	0.00011904
FRZB	frizzled-related protein	2487	2.58731	0.000508102
CCL27	chemokine (C-C motif) ligand 27	10850	2.44816	0.000623231
PCDHA1	protocadherin alpha 1	56147	2.70997	0.000250795
CPLX3	complexin 3	594855	2.75198	0.0016825
RAB3IP	RAB3A interacting protein (rabin3)	117177	4.82116	4.30683e-05
FGD6	FYVE, RhoGEF and PH domain containing 6	55785	3.56715	0.000857455
PADI2	peptidyl arginine deiminase, type II	11240	3.60613	0.00510157
LIMD2	LIM domain containing 2	80774	3.88349	0.00012603
SP4	Sp4 transcription factor	6671	3.82544	0.000153279
C19orf57	chromosome 19 open reading frame 57	79173	2.64529	6.38088e-05
CHKA	choline kinase alpha	1119	4.03715	9.01768e-05
BAI1	brain-specific angiogenesis inhibitor 1	575	2.84275	0.00035632
ETV7	ets variant gene 7 (TEL2 oncogene)	51513	3.2202	0.00243168
KCNMB4	potassium large conductance calcium-activated channel, subfamily M, beta member 4	27345	2.18602	0.000313205
TGIF2	TGFB-induced factor 2 (TALE family homeobox)	60436	3.71893	0.000532515
SLC29A2	solute carrier family 29 (nucleoside transporters), member 2	3177	2.88887	0.00119554
SPTBN2	spectrin, beta, non-erythrocytic 2	6712	2.54219	0.0012902
KIF21A	kinesin family member 21A	55605	2.87721	0.00121862
ZBTB39	zinc finger and BTB domain containing 39	9880	2.97835	0.000472837
JMY	junction-mediating and regulatory protein	133746	2.93458	0.000160701
ZNF553	zinc finger protein 553	197407	3.40039	0.000482318
RAB11FIP1	RAB11 family interacting protein 1 (class I)	80223	2.57413	0.000578248
C13orf23	chromosome 13 open reading frame 23	80209	2.29484	0.000382913
ITGA9	integrin, alpha 9	3680	4.50825	0.00455606
RHOV	ras homolog gene family, member V	171177	3.01423	4.6283e-05
SLC27A5	solute carrier family 27 (fatty acid transporter), member 5	10998	3.22517	0.000103869
VSX1	visual system homeobox 1 homolog, CHX10-like (zebrafish)	30813	3.09731	0.00852369
TGFA	transforming growth factor, alpha	7039	4.21428	0.00178338
FABP5	fatty acid binding protein 5 (psoriasis-associated)	2171	3.15264	0.00044608
ELMO3	engulfment and cell motility 3	79767	2.2402	0.000155052
PLAC8	placenta-specific 8	51316	2.25248	0.000573019
SLC25A27	solute carrier family 25, member 27	9481	3.18956	0.000223401
CEBPZ	CCAAT/enhancer binding protein zeta	10153	2.82797	2.11392e-05
FLJ21839	hypothetical protein FLJ21839	60509	2.51638	0.000109844
C8orf47	chromosome 8 open reading frame 47	203111	2.86892	0.000917766
ATF3	activating transcription factor 3	467	2.6549	0.00070969
FOXO1A	forkhead box O1A (rhabdomyosarcoma)	2308	2.07317	0.000727001
CPSF6	cleavage and polyadenylation specific factor 6, 68kDa	11052	2.31483	0.00576145
FLJ39779	FLJ39779 protein	400223	2.02213	0.00123701
CAMK1D	calcium/calmodulin-dependent protein kinase ID	57118	2.69909	0.000179052
POMC	proopiomelanocortin (adrenocorticotropin/ beta-lipotropin/ alpha-melanocyte stimulating hormone/ beta-melanocyte stimulating hormone/ beta-endorphin)	5443	2.82778	0.000198931
DPCR1	diffuse panbronchiolitis critical region 1	135656	3.41965	0.00381921
TTC25	tetratricopeptide repeat domain 25	83538	2.35544	0.000674008
ZNF154	zinc finger protein 154	7710	2.45236	0.000180993
TRAPPC6A	trafficking protein particle complex 6A	79090	2.16303	0.00126388
PATZ1	POZ (BTB) and AT hook containing zinc finger 1	23598	3.95302	0.00027321
HAS1	hyaluronan synthase 1	3036	3.40835	0.00408685
GH2	growth hormone 2	2689	2.44527	0.00113054
FBN3	fibrillin 3	84467	3.42749	0.000360011
PPP1R3B	protein phosphatase 1, regulatory (inhibitor) subunit 3B	79660	2.24245	0.0020861
KARCA1	kelch/ankyrin repeat containing cyclin A1 interacting protein	126823	3.96443	0.000225291
PELI2	pellino homolog 2 (Drosophila)	57161	2.11667	0.00384713
ELAVL4	ELAV (embryonic lethal, abnormal vision, Drosophila)-like 4 (Hu antigen D)	1996	3.60658	0.00935344
LGI3	leucine-rich repeat LGI family, member 3	203190	3.95324	0.00398263
TRO	trophinin	7216	2.55628	8.58645e-05
CXCR7	chemokine (C-X-C motif) receptor 7	57007	3.25523	0.000160761
FLJ25006	hypothetical protein FLJ25006	124923	3.57848	8.36343e-05
RORB	RAR-related orphan receptor B	6096	4.19757	0.000545411
ARRB2	arrestin, beta 2	409	2.86267	0.00011073
LGALS7	lectin, galactoside-binding, soluble, 7 (galectin 7)	3963	2.18168	0.000814017
USP49	ubiquitin specific peptidase 49	25862	3.38121	9.96852e-05
CCDC113	coiled-coil domain containing 113	29070	3.23501	0.000130138
C12orf35	chromosome 12 open reading frame 35	55196	2.28478	0.000370621
ISYNA1	myo-inositol 1-phosphate synthase A1	51477	2.37898	0.00100475
PCDHA5	protocadherin alpha 5	56143	2.45078	0.000703395
LASS4	LAG1 homolog, ceramide synthase 4 (S. cerevisiae)	79603	2.46406	0.000337906
AMDHD1	amidohydrolase domain containing 1	144193	2.71508	0.00292305
PASK	PAS domain containing serine/threonine kinase	23178	2.95382	9.45194e-05
NTRK3	neurotrophic tyrosine kinase, receptor, type 3	4916	3.34942	0.00639552
ZNF92	zinc finger protein 92	168374	2.11445	6.5804e-05
TRIB1	tribbles homolog 1 (Drosophila)	10221	2.58999	0.000408419
BRSK1	BR serine/threonine kinase 1	84446	2.66896	0.000460706
PVALB	parvalbumin	5816	2.90273	0.00178225
FAM84B	family with sequence similarity 84, member B	157638	3.88464	0.00133227
XKR6	XK, Kell blood group complex subunit-related family, member 6	286046	2.63654	0.00266545
LPHN2	latrophilin 2	23266	2.70774	0.000109404
GJB2	gap junction protein, beta 2, 26kDa (connexin 26)	2706	7.93896	9.19068e-05
CAPN13	calpain 13	92291	2.50857	0.00436725
PTBP2	polypyrimidine tract binding protein 2	58155	2.79764	0.00027624
SUV420H1	suppressor of variegation 4-20 homolog 1 (Drosophila)	51111	2.42691	0.000118958
SLC12A8	solute carrier family 12 (potassium/chloride transporters), member 8	84561	2.29048	0.00278344
MANEAL	mannosidase, endo-alpha-like	149175	2.68412	6.12657e-05
ZNF232	zinc finger protein 232	7775	3.49547	3.48829e-05
C6orf168	chromosome 6 open reading frame 168	84553	4.02622	0.000253562
ZNF681	zinc finger protein 681	148213	2.68536	0.000534261
LRG1	leucine-rich alpha-2-glycoprotein 1	116844	3.21251	0.00071094
BRSK2	BR serine/threonine kinase 2	9024	2.78945	0.006619
TMEM38A	transmembrane protein 38A	79041	2.49152	0.000944796
SPIN3	spindlin family, member 3	169981	2.10069	0.000657371
ZNF429	zinc finger protein 429	353088	2.41999	0.000317407
LOC388969	hypothetical LOC388969	388969	2.19876	0.000562035
RHOU	ras homolog gene family, member U	58480	2.44338	0.0012277
NCR3	natural cytotoxicity triggering receptor 3	259197	4.12911	0.00752962
SLC6A15	solute carrier family 6, member 15	55117	2.31147	0.000164286
STXBP2	syntaxin binding protein 2	6813	2.15074	0.00519495
PHACTR1	phosphatase and actin regulator 1	221692	2.8172	0.0025911
QSER1	glutamine and serine rich 1	79832	2.08593	0.000695111
EFNA3	ephrin-A3	1944	3.624	0.0050401
ESPN	espin	83715	3.09127	0.000530646
PDCD2L	programmed cell death 2-like	84306	2.24664	8.0795e-05
PRR6	proline rich 6	201161	2.12122	0.00169647
MLLT4	myeloid/lymphoid or mixed-lineage leukemia (trithorax homolog, Drosophila); translocated to, 4	4301	4.03692	0.000729248
ZNF267	zinc finger protein 267	10308	2.23437	0.000180232
GDAP1	ganglioside-induced differentiation-associated protein 1	54332	2.14274	0.00435436
PERQ1	PERQ amino acid rich, with GYF domain 1	64599	2.76917	0.00173451
FBXL10	F-box and leucine-rich repeat protein 10	84678	3.07065	6.82758e-05
ZNF532	zinc finger protein 532	55205	2.08665	0.00015498
FILIP1	filamin A interacting protein 1	27145	2.62868	0.000130722
MAP4K1	mitogen-activated protein kinase kinase kinase kinase 1	11184	2.65508	0.00140204
UPK1A	uroplakin 1A	11045	2.3227	0.0055945
ANKRD10	ankyrin repeat domain 10	55608	2.95147	7.28595e-05
PCSK6	proprotein convertase subtilisin/kexin type 6	5046	3.47753	0.00766972
THOC6	THO complex 6 homolog (Drosophila)	79228	2.25686	0.00014042
-	115648	4.46853
RBM38	RNA binding motif protein 38	55544	2.00501	0.000545004
PCSK4	proprotein convertase subtilisin/kexin type 4	54760	3.2283	0.00165915
AP1S3	adaptor-related protein complex 1, sigma 3 subunit	130340	2.40572	0.00095197
OSBPL10	oxysterol binding protein-like 10	114884	2.73668	0.0012543
LOC91431	prematurely terminated mRNA decay factor-like	91431	2.24011	0.000136375
DTNB	dystrobrevin, beta	1838	2.98067	0.000123739
PRDM11	PR domain containing 11	56981	3.1473	0.000918227
C9orf72	chromosome 9 open reading frame 72	203228	2.72475	0.000107569
PTPN4	protein tyrosine phosphatase, non-receptor type 4 (megakaryocyte)	5775	2.58176	0.000135598
MCOLN3	mucolipin 3	55283	2.28129	0.00424332
-	7558	4.41461
ZNF43	zinc finger protein 43	7594	2.55577	0.00208223
CALR3	calreticulin 3	125972	2.30218	0.00373912
NEK8	NIMA (never in mitosis gene a)- related kinase 8	284086	2.97418	0.000778668
AKAP5	A kinase (PRKA) anchor protein 5	9495	3.02663	0.00466372
ALOX15	arachidonate 15-lipoxygenase	246	2.34329	0.00443832
RAB42	RAB42, member RAS oncogene family	115273	2.00194	0.000317262
EME1	essential meiotic endonuclease 1 homolog 1 (S. pombe)	146956	2.3098	0.000305681
ABCC8	ATP-binding cassette, sub-family C (CFTR/MRP), member 8	6833	2.19885	0.000995099
ARID2	AT rich interactive domain 2 (ARID, RFX-like)	196528	2.00817	0.000119617
COL9A2	collagen, type IX, alpha 2	1298	3.64309	0.000885516
HMGN3	high mobility group nucleosomal binding domain 3	9324	2.00804	0.000204428
PDE7A	phosphodiesterase 7A	5150	2.37177	0.00811976
NR0B1	nuclear receptor subfamily 0, group B, member 1	190	3.05189	0.000420088
ZNF85	zinc finger protein 85	7639	2.51956	0.000622685
C2orf52	chromosome 2 open reading frame 52	151477	2.04496	0.00175634
B3GNT4	UDP-GlcNAc:betaGal beta-1,3-N-acetylglucosaminyltransferase 4	79369	2.41845	0.000813216
SETD6	SET domain containing 6	79918	2.79277	0.000202098
ZNF331	zinc finger protein 331	55422	2.55189	0.000504856
ZBTB24	zinc finger and BTB domain containing 24	9841	2.25253	6.4357e-05
CHST11	carbohydrate (chondroitin 4) sulfotransferase 11	50515	2.0108	0.00596535
DTWD2	DTW domain containing 2	285605	2.63161	0.00270842
SURF6	surfeit 6	6838	2.46626	3.56204e-05
PALM	paralemmin	5064	2.00802	0.00129717
NUP160	nucleoporin 160kDa	23279	2.25067	0.000120586
ANKRD6	ankyrin repeat domain 6	22881	3.07321	0.000711811
PARP8	poly (ADP-ribose) polymerase family, member 8	79668	2.67506	7.04998e-05
CFD	complement factor D (adipsin)	1675	2.60113	0.000428755
ZNF660	zinc finger protein 660	285349	2.54105	0.00815879
ATCAY	ataxia, cerebellar, Cayman type (caytaxin)	85300	2.01375	0.000714687
SLC30A2	solute carrier family 30 (zinc transporter), member 2	7780	4.03237	0.00236089
ZNF675	zinc finger protein 675	171392	2.34079	0.00319904
MLF1	myeloid leukemia factor 1	4291	3.0797	0.000446794
GRM4	glutamate receptor, metabotropic 4	2914	2.77082	0.000601346
TCOF1	Treacher Collins-Franceschetti syndrome 1	6949	2.07422	0.000250244
C11orf75	chromosome 11 open reading frame 75	56935	2.36248	0.000100942
PEO1	progressive external ophthalmoplegia 1	56652	2.84964	3.53744e-05
ZNF714	zinc finger protein 714	148206	2.42332	0.00032305
RTDR1	rhabdoid tumor deletion region gene 1	27156	2.9214	0.0031137
CSH1	chorionic somatomammotropin hormone 1 (placental lactogen)	1442	2.31876	0.00610805
CCDC117	coiled-coil domain containing 117	150275	2.16148	0.000932975
KIAA0182	KIAA0182	23199	2.59909	0.000164308
RBM15	RNA binding motif protein 15	64783	2.46793	8.56638e-05
ILF3	interleukin enhancer binding factor 3, 90kDa	3609	2.12603	7.47691e-05
RFX3	regulatory factor X, 3 (influences HLA class II expression)	5991	2.2657	0.00134053
MGC33846	hypothetical protein MGC33846	220382	2.77098	0.000721296
-	399655	4.07213
COL11A2	collagen, type XI, alpha 2	1302	2.66035	0.00172649
ITGB1BP2	integrin beta 1 binding protein (melusin) 2	26548	2.45512	0.000386299
DKKL1	dickkopf-like 1 (soggy)	27120	3.47788	0.00203105
TREM2	triggering receptor expressed on myeloid cells 2	54209	2.10679	0.00496154
RASD1	RAS, dexamethasone-induced 1	51655	2.57155	0.00122443
KIAA1344	KIAA1344	57544	2.69855	0.000127525
ZNF195	zinc finger protein 195	7748	3.65232	0.000302848
REEP6	receptor accessory protein 6	92840	3.2695	0.000441135
ADARB2	adenosine deaminase, RNA-specific, B2 (RED2 homolog rat)	105	2.67002	0.00532571
ANK2	ankyrin 2, neuronal	287	2.32791	0.00527871
ZNF614	zinc finger protein 614	80110	3.08957	0.000345767
NANOS1	nanos homolog 1 (Drosophila)	340719	2.75007	0.000294175
CYP7B1	cytochrome P450, family 7, subfamily B, polypeptide 1	9420	2.06314	0.0076361
ZNF613	zinc finger protein 613	79898	2.15828	3.82457e-05
CREB3L4	cAMP responsive element binding protein 3-like 4	148327	2.7455	0.00012603
GH1	growth hormone 1	2688	2.66289	0.00121951
EMID2	EMI domain containing 2	136227	3.10051	0.000159314
LOC130940	hypothetical protein BC015395	130940	2.0785	0.000387933
LRRN5	leucine rich repeat neuronal 5	10446	3.02859	0.000621525
SH2B2	SH2B adaptor protein 2	10603	2.12365	0.000939802
AKAP1	A kinase (PRKA) anchor protein 1	8165	2.37706	0.000161236
RAPGEFL1	Rap guanine nucleotide exchange factor (GEF)-like 1	51195	2.51761	0.00309289
FLJ45244	FLJ45244 protein	400242	2.15701	0.000727669
ZBTB9	zinc finger and BTB domain containing 9	221504	3.13305	5.76132e-05
RAC3	ras-related C3 botulinum toxin substrate 3 (rho family, small GTP binding protein Rac3)	5881	2.01858	0.00103495
CLDND2	claudin domain containing 2	125875	2.19441	0.00662754
LRIG2	leucine-rich repeats and immunoglobulin-like domains 2	9860	2.92332	0.000374994
HIST1H3A	histone cluster 1, H3a	8350	2.19067	0.00100777
CCNJ	cyclin J	54619	3.18493	0.000212549
PRO1853	hypothetical protein PRO1853	55471	2.97333	0.000119895
RNF144	ring finger protein 144	9781	2.67614	0.000610724
USP9X	ubiquitin specific peptidase 9, X-linked	8239	2.03452	5.49392e-05
ESCO1	establishment of cohesion 1 homolog 1 (S. cerevisiae)	114799	2.45275	7.46363e-05
PLEKHG6	pleckstrin homology domain containing, family G (with RhoGef domain) member 6	55200	2.05487	0.000285134
ZNF670	zinc finger protein 670	93474	2.31555	6.85605e-05
ENO3	enolase 3 (beta, muscle)	2027	3.17659	0.000716947
NT5DC1	5'-nucleotidase domain containing 1	221294	2.3751	0.000446688
DEF6	differentially expressed in FDCP 6 homolog (mouse)	50619	2.54969	0.00872756
ASTN2	astrotactin 2	23245	2.58215	6.26869e-05
SERBP1	SERPINE1 mRNA binding protein 1	26135	2.39305	5.66279e-05
CCRN4L	CCR4 carbon catabolite repression 4-like (S. cerevisiae)	25819	2.33101	0.000550513
FKBP1B	FK506 binding protein 1B, 12.6 kDa	2281	2.24285	0.000276933
RNF128	ring finger protein 128	79589	2.02935	0.000466298
VPRBP	Vpr (HIV-1) binding protein	9730	2.59936	0.000488554
TMC4	transmembrane channel-like 4	147798	2.42914	0.000342135
PDE1B	phosphodiesterase 1B, calmodulin-dependent	5153	2.91406	0.00030501
NPHS1	nephrosis 1, congenital, Finnish type (nephrin)	4868	3.45416	0.00283766
WWOX	WW domain containing oxidoreductase	51741	2.91256	0.000114965
ZNF544	zinc finger protein 544	27300	2.71121	2.15388e-05
PIB5PA	phosphatidylinositol (4,5) bisphosphate 5-phosphatase, A	27124	2.35839	0.00633984
OFD1	oral-facial-digital syndrome 1	8481	2.09181	0.000374676
SLC4A11	solute carrier family 4, sodium bicarbonate transporter-like, member 11	83959	2.03136	0.00955822
BRUNOL4	bruno-like 4, RNA binding protein (Drosophila)	56853	3.20052	3.66134e-05
GALR2	galanin receptor 2	8811	3.03288	0.00130678
TM7SF2	transmembrane 7 superfamily member 2	7108	2.13157	0.00126935
C10orf93	chromosome 10 open reading frame 93	255352	2.46752	0.00380418
PCCA	propionyl Coenzyme A carboxylase, alpha polypeptide	5095	2.11585	0.000190995
ALDH7A1	aldehyde dehydrogenase 7 family, member A1	501	2.65725	0.000341407
PADI3	peptidyl arginine deiminase, type III	51702	2.83851	0.00849029
ING5	inhibitor of growth family, member 5	84289	2.1347	8.9694e-05
SEMA4C	sema domain, immunoglobulin domain (Ig), transmembrane domain (TM) and short cytoplasmic domain, (semaphorin) 4C	54910	3.42638	0.000133949
CMTM4	CKLF-like MARVEL transmembrane domain containing 4	146223	2.33818	5.90195e-05
TIGD3	tigger transposable element derived 3	220359	2.49923	0.00309309
C19orf51	chromosome 19 open reading frame 51	352909	3.22095	0.00286356
OXNAD1	oxidoreductase NAD-binding domain containing 1	92106	2.49539	0.000422125
KIAA1166	KIAA1166	55906	2.27069	0.000257051
SMARCC1	SWI/SNF related, matrix associated, actin dependent regulator of chromatin, subfamily c, member 1	6599	2.19251	0.000138326
ITPK1	inositol 1,3,4-triphosphate 5/6 kinase	3705	2.10018	0.000377435
GJA1	gap junction protein, alpha 1, 43kDa (connexin 43)	2697	2.33019	0.000214109
TOP1MT	topoisomerase (DNA) I, mitochondrial	116447	2.43483	0.000187588
B3GNT2	UDP-GlcNAc:betaGal beta-1,3-N-acetylglucosaminyltransferase 2	10678	3.04144	0.000348882
MAGI1	membrane associated guanylate kinase, WW and PDZ domain containing 1	9223	2.11643	0.000762631
SYNGAP1	synaptic Ras GTPase activating protein 1 homolog (rat)	8831	2.57554	0.000974831
SSBP3	single stranded DNA binding protein 3	23648	2.35495	0.0010029
JARID1B	jumonji, AT rich interactive domain 1B	10765	2.71764	0.000617737
VGF	VGF nerve growth factor inducible	7425	3.37286	0.000825411
SDK1	sidekick homolog 1 (chicken)	221935	2.11888	0.006313
-	114915	3.4179
ZNF543	zinc finger protein 543	125919	2.45498	0.00028368
RGS2	regulator of G-protein signalling 2, 24kDa	5997	3.00296	0.000251803
VIL2	villin 2 (ezrin)	7430	2.05299	0.000147961
ZNF322B	zinc finger protein 322B	387328	2.20697	0.00244425
CACNG4	calcium channel, voltage-dependent, gamma subunit 4	27092	2.40884	0.00698278
ZNF577	zinc finger protein 577	84765	2.40241	0.000178868
TCF3	transcription factor 3 (E2A immunoglobulin enhancer binding factors E12/E47)	6929	2.28627	0.0018444
KCNJ12	potassium inwardly-rectifying channel, subfamily J, member 12	3768	2.74596	0.000163771
SLC29A3	solute carrier family 29 (nucleoside transporters), member 3	55315	2.64649	0.000412856
POU3F4	POU domain, class 3, transcription factor 4	5456	2.66196	0.00100678
WNT10B	wingless-type MMTV integration site family, member 10B	7480	2.75694	0.00975483
SH3BGRL2	SH3 domain binding glutamic acid-rich protein like 2	83699	2.14053	0.00183318
ZNF549	zinc finger protein 549	256051	2.33481	0.000141705
DDR1	discoidin domain receptor family, member 1	780	2.05398	0.000322937
PNN	pinin, desmosome associated protein	5411	2.29593	0.000106291
SFN	stratifin	2810	2.36993	0.00307451
LOC399744	hypothetical LOC399744	399744	2.46037	0.000397712
ING1	inhibitor of growth family, member 1	3621	2.04269	0.000249572
ZNF786	zinc finger protein 786	136051	2.22191	8.77929e-05
AHCY	S-adenosylhomocysteine hydrolase	191	2.01305	0.000395164
PRKCG	protein kinase C, gamma	5582	2.39864	0.00289283
HIST1H3H	histone cluster 1, H3h	8357	2.13952	0.00808757
ZNF91	zinc finger protein 91	7644	2.44462	0.00333601
TMEM151	transmembrane protein 151	256472	2.56832	0.00266482
GPR62	G protein-coupled receptor 62	118442	2.05009	0.00136825
KIF1B	kinesin family member 1B	23095	2.04933	0.000357426
REEP1	receptor accessory protein 1	65055	2.22087	0.00332945
PTP4A3	protein tyrosine phosphatase type IVA, member 3	11156	2.06959	0.00696896
TNK1	tyrosine kinase, non-receptor, 1	8711	2.42184	0.00489047
ZNF567	zinc finger protein 567	163081	2.29215	0.000111783
ABAT	4-aminobutyrate aminotransferase	18	2.22949	0.00142675
ERVWE1	endogenous retroviral family W, env(C7), member 1 (syncytin)	30816	2.4685	0.00880395
TMEM182	transmembrane protein 182	130827	2.1929	6.84292e-05
TNRC6A	trinucleotide repeat containing 6A	27327	2.12619	4.72275e-05
SASP	skin aspartic protease	151516	2.34299	0.000897377
ZNF690	zinc finger protein 690	146050	2.01388	0.000482647
ZNF418	zinc finger protein 418	147686	2.36992	0.0050599
ZNF643	zinc finger protein 643	65243	2.05039	0.000434494
ABLIM1	actin binding LIM protein 1	3983	2.46839	0.00148662
ZMYM2	zinc finger, MYM-type 2	7750	2.51374	0.00245066
DCUN1D2	DCN1, defective in cullin neddylation 1, domain containing 2 (S. cerevisiae)	55208	2.0435	0.000271779
C17orf63	chromosome 17 open reading frame 63	55731	2.01586	0.00709682
ZNF498	zinc finger protein 498	221785	2.06311	0.00015733
C1orf88	chromosome 1 open reading frame 88	128344	2.42792	0.000798203
C21orf66	chromosome 21 open reading frame 66	94104	2.20343	0.000896863
PERLD1	per1-like domain containing 1	93210	2.0014	0.00115453
LOC349114	hypothetical protein LOC349114	349114	2.02243	0.00803863
ZNF626	zinc finger protein 626	199777	2.08175	0.000595225
ZNF571	zinc finger protein 571	51276	2.18038	0.000941832
ZNF569	zinc finger protein 569	148266	2.05616	0.00199991
ABTB2	ankyrin repeat and BTB (POZ) domain containing 2	25841	2.02062	0.000359362
TRAF4	TNF receptor-associated factor 4	9618	2.3713	0.000552798
ZNF694	zinc finger protein 694	342357	2.00827	0.000761355
CASP3	caspase 3, apoptosis-related cysteine peptidase	836	2.15124	0.000370917
CHST10	carbohydrate sulfotransferase 10	9486	2.23472	0.00820771
KIAA1267	KIAA1267	284058	2.0413	0.00354922
MMP23B	matrix metallopeptidase 23B	8510	2.2143	0.000676263
MRPL2	mitochondrial ribosomal protein L2	51069	2.04417	0.00238487
COLEC12	collectin sub-family member 12	81035	2.94027	0.000535554
TMEM142C	transmembrane protein 142C	93129	-2.06357	0.00337138
ABCB9	ATP-binding cassette, sub-family B (MDR/TAP), member 9	23457	-2.08807	0.00490762
POMT1	protein-O-mannosyltransferase 1	10585	-2.06847	0.000767746
C17orf59	chromosome 17 open reading frame 59	54785	-2.2161	0.00108611
TBC1D9B	TBC1 domain family, member 9B (with GRAM domain)	23061	-2.17421	0.000542662
MID2	midline 2	11043	-2.1733	0.000399244
MYO5A	myosin VA (heavy chain 12, myoxin)	4644	-2.06616	0.0001072
ZZEF1	zinc finger, ZZ-type with EF-hand domain 1	23140	-2.35179	0.000249541
MAP3K12	mitogen-activated protein kinase kinase kinase 12	7786	-2.19275	0.000628402
DHRS1	dehydrogenase/reductase (SDR family) member 1	115817	-2.2602	0.000496908
CCDC132	coiled-coil domain containing 132	55610	-2.04922	0.000330013
FSTL1	follistatin-like 1	11167	-2.11569	0.00340747
TMEM25	transmembrane protein 25	84866	-2.3474	0.00248389
HSPA1A	heat shock 70kDa protein 1A	3303	-2.00736	4.38013e-05
CD63	CD63 molecule	967	-2.12616	0.000828174
HECA	headcase homolog (Drosophila)	51696	-2.40441	0.000887951
KLF12	Kruppel-like factor 12	11278	-2.17135	0.000149117
CPNE7	copine VII	27132	-2.15472	0.000518426
DISC1	disrupted in schizophrenia 1	27185	-2.08692	0.000543867
TUBB6	tubulin, beta 6	84617	-2.11056	0.000298288
TMUB2	transmembrane and ubiquitin-like domain containing 2	79089	-2.07426	0.00119486
SLC15A4	solute carrier family 15, member 4	121260	-2.28189	0.001819
SNX14	sorting nexin 14	57231	-2.11849	0.000151195
TRAK1	trafficking protein, kinesin binding 1	22906	-2.29641	0.000193503
PCQAP	PC2 (positive cofactor 2, multiprotein complex) glutamine/Q-rich-associated protein	51586	-2.13699	0.000184441
NFAT5	nuclear factor of activated T-cells 5, tonicity-responsive	10725	-2.54061	0.000799914
PIP5K1C	phosphatidylinositol-4-phosphate 5-kinase, type I, gamma	23396	-2.25592	0.0042998
MAP1LC3B	microtubule-associated protein 1 light chain 3 beta	81631	-2.27978	0.000122451
TOLLIP	toll interacting protein	54472	-2.23917	0.000976261
NF2	neurofibromin 2 (bilateral acoustic neuroma)	4771	-2.04257	0.000449952
FLJ21127	tectonic	79600	-2.38083	0.000127102
PCDHGB4	protocadherin gamma subfamily B, 4	8641	-2.28217	0.00115266
DPY19L4	dpy-19-like 4 (C. elegans)	286148	-2.11308	5.47208e-05
PEX6	peroxisomal biogenesis factor 6	5190	-2.23889	0.00091307
ATRN	attractin	8455	-2.60406	0.00305182
CD81	CD81 molecule	975	-2.23346	0.000286595
FLJ13231	hypothetical protein FLJ13231	65250	-2.49924	0.000389251
ARMCX3	armadillo repeat containing, X-linked 3	51566	-2.0134	0.00190126
VPS13C	vacuolar protein sorting 13 homolog C (S. cerevisiae)	54832	-2.13868	0.00012411
ABHD6	abhydrolase domain containing 6	57406	-2.31445	0.000679419
GLB1	galactosidase, beta 1	2720	-2.24189	0.00364504
MRCL3	myosin regulatory light chain MRCL3	10627	-2.18932	0.000496661
COBLL1	COBL-like 1	22837	-2.36558	0.00165806
ADCK5	aarF domain containing kinase 5	203054	-2.2119	0.000611996
JOSD1	Josephin domain containing 1	9929	-2.17696	0.000641945
CCDC126	coiled-coil domain containing 126	90693	-2.35406	0.000137123
TM2D1	TM2 domain containing 1	83941	-2.60189	0.00050118
WDR37	WD repeat domain 37	22884	-2.21032	3.84498e-05
KCTD10	potassium channel tetramerisation domain containing 10	83892	-2.22198	0.000985433
ERCC6	excision repair cross-complementing rodent repair deficiency, complementation group 6	2074	-2.02051	0.000720618
ZNF333	zinc finger protein 333	84449	-2.22282	0.000820261
CES2	carboxylesterase 2 (intestine, liver)	8824	-2.12389	0.000659908
TBC1D10A	TBC1 domain family, member 10A	83874	-2.54427	0.00123701
TRIM8	tripartite motif-containing 8	81603	-2.09992	0.00101516
PHLDB1	pleckstrin homology-like domain, family B, member 1	23187	-2.04824	0.000745006
NPFF	neuropeptide FF-amide peptide precursor	8620	-2.02188	0.000729842
TMEM43	transmembrane protein 43	79188	-2.02994	0.000269821
ANKRD13D	ankyrin repeat domain 13 family, member D	338692	-2.46303	0.00114373
TESK1	testis-specific kinase 1	7016	-2.15832	0.000698034
ENTPD5	ectonucleoside triphosphate diphosphohydrolase 5	957	-2.01015	0.00247282
TSPAN14	tetraspanin 14	81619	-2.12587	0.00122468
ATP6V0D1	ATPase, H+ transporting, lysosomal 38kDa, V0 subunit d1	9114	-2.05443	0.000436488
NPDC1	neural proliferation, differentiation and control, 1	56654	-2.37519	0.000152429
MGC71993	similar to DNA segment, Chr 11, Brigham & Womens Genetics 0434 expressed	440400	-2.08631	0.000149876
C19orf28	chromosome 19 open reading frame 28	126321	-2.23769	0.000237103
VPS16	vacuolar protein sorting 16 homolog (S. cerevisiae)	64601	-2.08023	0.00156906
HEXA	hexosaminidase A (alpha polypeptide)	3073	-2.11868	0.000774757
MAFK	v-maf musculoaponeurotic fibrosarcoma oncogene homolog K (avian)	7975	-2.25537	0.00665936
RBED1	RNA binding motif and ELMO/CED-12 domain 1	84173	-2.495	3.76439e-05
ATG7	ATG7 autophagy related 7 homolog (S. cerevisiae)	10533	-2.06804	0.000187619
FLYWCH1	FLYWCH-type zinc finger 1	84256	-2.39551	0.000571
ZNF557	zinc finger protein 557	79230	-2.14766	0.00523901
NIPSNAP3B	nipsnap homolog 3B (C. elegans)	55335	-2.02085	0.00360203
MGC40499	PRotein Associated with Tlr4	245812	-2.14738	0.000179507
CSK	c-src tyrosine kinase	1445	-2.14542	0.000240286
SDF4	stromal cell derived factor 4	51150	-2.51909	0.000200202
ZDHHC24	zinc finger, DHHC-type containing 24	254359	-2.77161	0.000285276
SYNJ1	synaptojanin 1	8867	-2.39543	0.00147769
RIT1	Ras-like without CAAX 1	6016	-2.44576	0.000210752
HEBP1	heme binding protein 1	50865	-2.14693	8.97359e-05
DBNL	drebrin-like	28988	-2.16274	0.000451327
GALNACT-2	chondroitin sulfate GalNAcT-2	55454	-2.51953	0.000399245
RAB36	RAB36, member RAS oncogene family	9609	-2.09986	0.000665218
STIM1	stromal interaction molecule 1	6786	-2.02599	0.00160971
KCNQ5	potassium voltage-gated channel, KQT-like subfamily, member 5	56479	-2.05157	0.00550884
ACTN4	actinin, alpha 4	81	-2.34546	0.00100617
YPEL5	yippee-like 5 (Drosophila)	51646	-2.24274	0.00134951
ATP6V0E1	ATPase, H+ transporting, lysosomal 9kDa, V0 subunit e1	8992	-2.2598	7.31154e-05
EVI5	ecotropic viral integration site 5	7813	-2.05906	0.000113615
TTYH3	tweety homolog 3 (Drosophila)	80727	-2.10129	0.00189811
SLC35C1	solute carrier family 35, member C1	55343	-2.02545	0.000296782
LEPROT	leptin receptor overlapping transcript	54741	-2.22467	0.00246028
REV3L	REV3-like, catalytic subunit of DNA polymerase zeta (yeast)	5980	-2.0517	0.000486059
RAB40B	RAB40B, member RAS oncogene family	10966	-2.22276	0.00237188
TYK2	tyrosine kinase 2	7297	-2.19917	0.000242875
PLSCR3	phospholipid scramblase 3	57048	-2.12709	0.000144089
TP53I13	tumor protein p53 inducible protein 13	90313	-2.43718	0.00199659
LOC374395	similar to RIKEN cDNA 1810059G22	374395	-2.07633	0.000594514
NAGLU	N-acetylglucosaminidase, alpha- (Sanfilippo disease IIIB)	4669	-2.37424	0.000170531
GLTP	glycolipid transfer protein	51228	-2.16124	0.000422298
PTTG1IP	pituitary tumor-transforming 1 interacting protein	754	-2.3322	0.000852929
GOLGA1	golgi autoantigen, golgin subfamily a, 1	2800	-2.68693	2.13707e-05
OXSM	3-oxoacyl-ACP synthase, mitochondrial	54995	-2.50541	0.000607193
C1orf86	chromosome 1 open reading frame 86	199990	-2.04331	0.000158082
HYPE	Huntingtin interacting protein E	11153	-2.39188	0.00193922
NFATC4	nuclear factor of activated T-cells, cytoplasmic, calcineurin-dependent 4	4776	-2.87502	0.00204125
PON2	paraoxonase 2	5445	-2.40867	0.00953044
GNPTG	N-acetylglucosamine-1-phosphate transferase, gamma subunit	84572	-2.89071	0.000315647
DKFZP434B0335	DKFZP434B0335 protein	25851	-2.05472	0.00050812
ASB8	ankyrin repeat and SOCS box-containing 8	140461	-2.36132	0.000131813
SLC26A2	solute carrier family 26 (sulfate transporter), member 2	1836	-3.22042	0.00965865
HLA-A	major histocompatibility complex, class I, A	3105	-2.59208	0.00013585
FLJ11151	hypothetical protein FLJ11151	55313	-2.8376	0.00286781
MGC15523	hypothetical protein MGC15523	124565	-2.39315	0.000103505
HS1BP3	HCLS1 binding protein 3	64342	-2.68315	0.000136934
RNF14	ring finger protein 14	9604	-2.50421	0.000405556
FAM73A	family with sequence similarity 73, member A	374986	-2.43721	0.00491908
CALCOCO2	calcium binding and coiled-coil domain 2	10241	-2.05624	0.00309095
JAK2	Janus kinase 2 (a protein tyrosine kinase)	3717	-2.45107	0.000166281
SLC9A1	solute carrier family 9 (sodium/hydrogen exchanger), member 1 (antiporter, Na+/H+, amiloride sensitive)	6548	-2.82778	2.49374e-05
C9orf127	chromosome 9 open reading frame 127	51754	-2.12251	0.000885516
TMED3	transmembrane emp24 protein transport domain containing 3	23423	-2.26818	9.75455e-05
UBXD1	UBX domain containing 1	80700	-2.14849	0.000107314
ABCA2	ATP-binding cassette, sub-family A (ABC1), member 2	20	-2.48395	0.00911472
TRPM4	transient receptor potential cation channel, subfamily M, member 4	54795	-2.34698	0.00234851
NDST2	N-deacetylase/N-sulfotransferase (heparan glucosaminyl) 2	8509	-2.34066	5.44943e-05
NNT	nicotinamide nucleotide transhydrogenase	23530	-2.06999	0.000202098
ANXA4	annexin A4	307	-2.91391	0.000100942
FLJ36208	hypothetical protein FLJ36208	283948	-2.98005	0.000866505
OS9	amplified in osteosarcoma	10956	-2.21107	0.00028368
PDLIM7	PDZ and LIM domain 7 (enigma)	9260	-2.49506	0.000323716
PDLIM5	PDZ and LIM domain 5	10611	-2.30108	0.00238324
NBPF15	neuroblastoma breakpoint family, member 15	284565	-2.00313	0.000159314
RHBDF1	rhomboid 5 homolog 1 (Drosophila)	64285	-2.70542	0.00235533
ACTN1	actinin, alpha 1	87	-2.19763	0.000605105
PARC	p53-associated parkin-like cytoplasmic protein	23113	-2.49187	0.000731467
GSTK1	glutathione S-transferase kappa 1	373156	-2.47174	0.00221869
EDEM3	ER degradation enhancer, mannosidase alpha-like 3	80267	-3.22118	0.000101184
MGAT4B	mannosyl (alpha-1,3-)-glycoprotein beta-1,4-N-acetylglucosaminyltransferase, isozyme B	11282	-2.3592	5.53775e-05
TCTA	T-cell leukemia translocation altered gene	6988	-2.75046	0.000140721
RUNDC2A	RUN domain containing 2A	84127	-2.54021	0.00223294
CYB5R3	cytochrome b5 reductase 3	1727	-2.73965	8.24183e-05
CLEC4A	C-type lectin domain family 4, member A	50856	-2.5486	0.00257085
KIAA0562	KIAA0562	9731	-2.36569	0.00108709
INVS	inversin	27130	-2.24321	0.000207927
NPR2	natriuretic peptide receptor B/guanylate cyclase B (atrionatriuretic peptide receptor B)	4882	-2.27672	0.00303991
FCHSD2	FCH and double SH3 domains 2	9873	-2.50291	0.00187533
MORC4	MORC family CW-type zinc finger 4	79710	-2.28637	0.00136989
ASXL1	additional sex combs like 1 (Drosophila)	171023	-2.12413	0.000638241
FLJ20920	hypothetical protein FLJ20920	80221	-2.56536	0.000775799
SC65	synaptonemal complex protein SC65	10609	-2.85736	0.000261832
PKD1	polycystic kidney disease 1 (autosomal dominant)	5310	-2.07001	0.000187555
KIAA1407	KIAA1407	57577	-2.12957	0.00358259
ZNFX1	zinc finger, NFX1-type containing 1	57169	-2.75942	0.000259311
PGBD3	piggyBac transposable element derived 3	267004	-2.43368	0.00515711
ATF6	activating transcription factor 6	22926	-2.37879	0.000142804
SEMA4F	sema domain, immunoglobulin domain (Ig), transmembrane domain (TM) and short cytoplasmic domain, (semaphorin) 4F	10505	-2.17416	0.000868392
SFT2D2	SFT2 domain containing 2	375035	-2.64869	0.000318698
LAMC1	laminin, gamma 1 (formerly LAMB2)	3915	-2.20604	0.0037935
SAMD4A	sterile alpha motif domain containing 4A	23034	-2.39968	0.00356004
LZTR1	leucine-zipper-like transcription regulator 1	8216	-3.12895	6.26284e-05
ACYP2	acylphosphatase 2, muscle type	98	-2.23563	0.000291347
TDRD7	tudor domain containing 7	23424	-2.26876	0.00751292
KIAA1128	KIAA1128	54462	-2.50165	0.000244196
ABHD14A	abhydrolase domain containing 14A	25864	-2.85997	0.000221445
TCEAL1	transcription elongation factor A (SII)-like 1	9338	-2.9276	6.89474e-05
NIPSNAP3A	nipsnap homolog 3A (C. elegans)	25934	-2.24111	0.00014983
SPATA20	spermatogenesis associated 20	64847	-2.99693	9.17928e-05
LENG4	leukocyte receptor cluster (LRC) member 4	79143	-3.2493	6.48082e-05
TMOD3	tropomodulin 3 (ubiquitous)	29766	-2.26253	0.000193524
TP53I3	tumor protein p53 inducible protein 3	9540	-2.84149	0.0029446
ANKRD25	ankyrin repeat domain 25	25959	-2.49302	0.000436767
GRN	granulin	2896	-2.36	0.00131218
MARVELD1	MARVEL domain containing 1	83742	-2.029	0.000185612
CANT1	calcium activated nucleotidase 1	124583	-2.26956	0.00045509
FZD6	frizzled homolog 6 (Drosophila)	8323	-2.51128	0.00166859
RAB33A	RAB33A, member RAS oncogene family	9363	-3.67084	0.000260867
ZBTB4	zinc finger and BTB domain containing 4	57659	-2.71105	0.000341289
HLA-G	HLA-G histocompatibility antigen, class I, G	3135	-2.77026	0.000195453
FEZ2	fasciculation and elongation protein zeta 2 (zygin II)	9637	-2.48056	0.000689968
AMFR	autocrine motility factor receptor	267	-2.25051	0.00058082
NECAP2	NECAP endocytosis associated 2	55707	-2.26882	7.22024e-05
TWSG1	twisted gastrulation homolog 1 (Drosophila)	57045	-2.14616	0.00111385
TXNDC11	thioredoxin domain containing 11	51061	-2.87001	0.00165222
TMEM153	transmembrane protein 153	91289	-2.51604	0.000114422
FNDC3B	fibronectin type III domain containing 3B	64778	-2.04167	0.00190514
FHL2	four and a half LIM domains 2	2274	-2.43098	0.000160213
TMEM9B	TMEM9 domain family, member B	56674	-2.40365	5.59699e-05
TMPIT	transmembrane protein induced by tumor necrosis factor alpha	83862	-2.09171	0.000129094
CMPK	cytidylate kinase	51727	-2.97288	0.000120988
CLIPR-59	CLIP-170-related protein	25999	-3.34201	5.63946e-05
MAP3K13	mitogen-activated protein kinase kinase kinase 13	9175	-3.14563	0.00235599
LGALS8	lectin, galactoside-binding, soluble, 8 (galectin 8)	3964	-2.08255	0.000175122
B3GAT3	beta-1,3-glucuronyltransferase 3 (glucuronosyltransferase I)	26229	-2.07247	0.000170181
POLD4	polymerase (DNA-directed), delta 4	57804	-2.91232	0.000136934
PKIG	protein kinase (cAMP-dependent, catalytic) inhibitor gamma	11142	-2.46153	0.000220738
GUK1	guanylate kinase 1	2987	-2.38168	0.000197806
FLJ36492	hypothetical protein FLJ36492	284047	-2.41299	0.00422513
SLC10A3	solute carrier family 10 (sodium/bile acid cotransporter family), member 3	8273	-3.34567	7.63682e-05
MGAT2	mannosyl (alpha-1,6-)-glycoprotein beta-1,2-N-acetylglucosaminyltransferase	4247	-2.58285	6.50976e-05
FYCO1	FYVE and coiled-coil domain containing 1	79443	-3.52945	0.000221445
DUSP3	dual specificity phosphatase 3 (vaccinia virus phosphatase VH1-related)	1845	-2.65044	7.30477e-05
MYO9B	myosin IXB	4650	-2.6285	0.000105342
EGLN1	egl nine homolog 1 (C. elegans)	54583	-2.70402	0.000181888
MTMR6	myotubularin related protein 6	9107	-2.72359	0.000142668
CDADC1	cytidine and dCMP deaminase domain containing 1	81602	-3.56456	0.000204752
POLK	polymerase (DNA directed) kappa	51426	-2.87717	0.000368316
TMCO3	transmembrane and coiled-coil domains 3	55002	-2.69249	0.000315105
C21orf51	chromosome 21 open reading frame 51	54065	-3.49805	0.000256767
HEMK1	HemK methyltransferase family member 1	51409	-2.59829	0.00020785
HSPA5	heat shock 70kDa protein 5 (glucose-regulated protein, 78kDa)	3309	-2.9091	0.000604965
LOC153222	adult retina protein	153222	-4.10896	0.00106823
TAPBP	TAP binding protein (tapasin)	6892	-3.40645	0.000437081
ITGB1	integrin, beta 1 (fibronectin receptor, beta polypeptide, antigen CD29 includes MDF2, MSK12)	3688	-2.68357	0.000282464
C14orf173	chromosome 14 open reading frame 173	64423	-2.66673	0.000185612
HLA-F	major histocompatibility complex, class I, F	3134	-3.53825	0.000113615
GRINA	glutamate receptor, ionotropic, N-methyl D-asparate-associated protein 1 (glutamate binding)	2907	-2.14575	0.00506822
P4HB	procollagen-proline, 2-oxoglutarate 4-dioxygenase (proline 4-hydroxylase), beta polypeptide	5034	-3.18848	0.000128107
CUL7	cullin 7	9820	-2.51034	0.00611754
TRIM4	tripartite motif-containing 4	89122	-2.43403	2.63316e-05
RNPEPL1	arginyl aminopeptidase (aminopeptidase B)-like 1	57140	-2.1094	0.00014042
KLHL22	kelch-like 22 (Drosophila)	84861	-3.30342	0.000922387
NMNAT1	nicotinamide nucleotide adenylyltransferase 1	64802	-2.41464	6.66768e-05
ATP9A	ATPase, Class II, type 9A	10079	-2.27477	8.80166e-05
SPATA18	spermatogenesis associated 18 homolog (rat)	132671	-2.79911	0.000932987
TMEM24	transmembrane protein 24	9854	-3.121	0.00030816
GALNS	galactosamine (N-acetyl)-6-sulfate sulfatase (Morquio syndrome, mucopolysaccharidosis type IVA)	2588	-2.87325	0.000149373
DNAJB4	DnaJ (Hsp40) homolog, subfamily B, member 4	11080	-3.60596	7.02869e-05
CENTB5	centaurin, beta 5	116983	-2.58415	0.000776466
CCDC53	coiled-coil domain containing 53	51019	-2.32641	0.000237728
TGOLN2	trans-golgi network protein 2	10618	-2.10453	0.000303497
PRAF2	PRA1 domain family, member 2	11230	-2.11393	0.000270241
PSCA	prostate stem cell antigen	8000	-2.58663	0.00504323
RSN	restin (Reed-Steinberg cell-expressed intermediate filament-associated protein)	6249	-2.34457	0.000238608
TBC1D2B	TBC1 domain family, member 2B	23102	-3.56782	0.000117214
PURA	purine-rich element binding protein A	5813	-2.19335	0.00947289
SNPH	syntaphilin	9751	-3.04793	0.00010226
LPPR2	lipid phosphate phosphatase-related protein type 2	64748	-3.03031	0.00040444
JOSD2	Josephin domain containing 2	126119	-2.79033	0.000487385
CDC42EP1	CDC42 effector protein (Rho GTPase binding) 1	11135	-2.83839	0.000816318
SP140	SP140 nuclear body protein	11262	-2.54707	0.000395593
IKIP	IKK interacting protein	121457	-2.61708	0.000231189
STX12	syntaxin 12	23673	-2.95414	0.000261159
FADS3	fatty acid desaturase 3	3995	-2.33102	0.000162911
ISGF3G	interferon-stimulated transcription factor 3, gamma 48kDa	10379	-2.39221	0.000599317
MCOLN1	mucolipin 1	57192	-2.13973	0.00217081
DCBLD2	discoidin, CUB and LCCL domain containing 2	131566	-2.52458	0.00456106
FLJ32312	hypothetical protein FLJ32312	150962	-2.87791	0.000148199
TERF2IP	telomeric repeat binding factor 2, interacting protein	54386	-3.62356	2.10873e-05
G6PD	glucose-6-phosphate dehydrogenase	2539	-2.03591	7.60611e-05
PAM	peptidylglycine alpha-amidating monooxygenase	5066	-2.88397	0.000212813
RPS6KA4	ribosomal protein S6 kinase, 90kDa, polypeptide 4	8986	-3.21741	0.000106496
HOMER3	homer homolog 3 (Drosophila)	9454	-2.63927	7.08648e-05
CXorf12	chromosome X open reading frame 12	8269	-3.39632	0.00010226
FLJ39378	hypothetical protein FLJ39378	353116	-3.07011	0.000389757
SQSTM1	sequestosome 1	8878	-2.36264	0.000175228
MGC4677	hypothetical protein MGC4677	112597	-3.70564	0.007262
DENND4A	DENN/MADD domain containing 4A	10260	-3.35548	0.00404606
PITRM1	pitrilysin metallopeptidase 1	10531	-3.42381	8.14658e-05
SERPINB6	serpin peptidase inhibitor, clade B (ovalbumin), member 6	5269	-2.40865	0.000462407
TEX261	testis expressed sequence 261	113419	-2.61105	0.000170221
FTHL17	ferritin, heavy polypeptide-like 17	53940	-2.71669	0.000239601
C9orf9	chromosome 9 open reading frame 9	11092	-2.24125	0.00243187
ARHGDIA	Rho GDP dissociation inhibitor (GDI) alpha	396	-2.45068	0.000107956
TANK	TRAF family member-associated NFKB activator	10010	-2.294	0.000389266
CROT	carnitine O-octanoyltransferase	54677	-2.68155	0.00926898
WIPI1	WD repeat domain, phosphoinositide interacting 1	55062	-3.79077	4.35628e-05
KIFAP3	kinesin-associated protein 3	22920	-3.66225	0.000392255
CCDC96	coiled-coil domain containing 96	257236	-2.56593	0.000148199
FAM120B	family with sequence similarity 120B	84498	-3.56939	5.55668e-05
CCDC46	coiled-coil domain containing 46	201134	-2.52567	0.000250084
C8orf55	chromosome 8 open reading frame 55	51337	-2.66598	0.00010673
TAP1	transporter 1, ATP-binding cassette, sub-family B (MDR/TAP)	6890	-3.68205	0.000324891
LOC440248	hypothetical LOC440248	440248	-3.66611	0.00013037
LEPRE1	leucine proline-enriched proteoglycan (leprecan) 1	64175	-2.92591	0.0027117
PXK	PX domain containing serine/threonine kinase	54899	-2.20403	0.00191499
C10orf54	chromosome 10 open reading frame 54	64115	-2.56515	0.00316263
UHMK1	U2AF homology motif (UHM) kinase 1	127933	-2.02975	0.00238413
LYPLA3	lysophospholipase 3 (lysosomal phospholipase A2)	23659	-2.62083	4.73382e-05
IRAK4	interleukin-1 receptor-associated kinase 4	51135	-2.67851	0.00158873
KALRN	kalirin, RhoGEF kinase	8997	-2.21617	0.00327192
CACNB3	calcium channel, voltage-dependent, beta 3 subunit	784	-3.20442	0.00026113
IDS	iduronate 2-sulfatase (Hunter syndrome)	3423	-2.70443	0.000177765
UBE2J1	ubiquitin-conjugating enzyme E2, J1 (UBC6 homolog, yeast)	51465	-2.63778	8.19558e-05
ARHGAP22	Rho GTPase activating protein 22	58504	-2.80645	1.70325e-05
KIAA1729	KIAA1729 protein	85460	-2.93023	0.000388816
BMPR2	bone morphogenetic protein receptor, type II (serine/threonine kinase)	659	-3.52158	0.0062781
SLC35B3	solute carrier family 35, member B3	51000	-2.40431	0.000413102
P2RX4	purinergic receptor P2X, ligand-gated ion channel, 4	5025	-3.03569	0.000115784
MAN1B1	mannosidase, alpha, class 1B, member 1	11253	-3.13472	0.000707441
TMEM142B	transmembrane protein 142B	80228	-2.47731	0.00035266
IL1RAP	interleukin 1 receptor accessory protein	3556	-2.34136	0.00230307
DCTN3	dynactin 3 (p22)	11258	-2.30373	9.60199e-05
IRF1	interferon regulatory factor 1	3659	-2.35926	0.000392388
ITFG1	integrin alpha FG-GAP repeat containing 1	81533	-2.23096	0.000192522
ZNF343	zinc finger protein 343	79175	-2.38316	9.92688e-05
RAB7L1	RAB7, member RAS oncogene family-like 1	8934	-3.88979	0.000167821
CALU	calumenin	813	-2.03894	0.000134332
C6orf89	chromosome 6 open reading frame 89	221477	-2.37715	0.00360675
ADCY9	adenylate cyclase 9	115	-2.15029	0.000140282
STARD4	START domain containing 4, sterol regulated	134429	-2.45982	0.000282206
SSH1	slingshot homolog 1 (Drosophila)	54434	-2.66395	0.000576986
STK17A	serine/threonine kinase 17a (apoptosis-inducing)	9263	-2.70826	0.000166503
ARPC1B	actin related protein 2/3 complex, subunit 1B, 41kDa	10095	-2.02922	4.30483e-05
FYTTD1	forty-two-three domain containing 1	84248	-2.22317	7.58297e-05
DDEF1	development and differentiation enhancing factor 1	50807	-3.43174	0.000217622
TRAK2	trafficking protein, kinesin binding 2	66008	-2.26709	0.000165791
SDCCAG8	serologically defined colon cancer antigen 8	10806	-2.78742	1.82279e-05
ARL2BP	ADP-ribosylation factor-like 2 binding protein	23568	-3.16487	3.5593e-05
TMEM109	transmembrane protein 109	79073	-2.63828	0.000584211
RETSAT	retinol saturase (all-trans-retinol 13,14-reductase)	54884	-3.61277	0.000753579
SNTB2	syntrophin, beta 2 (dystrophin-associated protein A1, 59kDa, basic component 2)	6645	-2.83385	0.000128596
DAZAP2	DAZ associated protein 2	9802	-2.90306	0.00101996
NBL1	neuroblastoma, suppression of tumorigenicity 1	4681	-2.96957	0.00103355
CTSA	cathepsin A	5476	-4.1529	5.03945e-05
TMEM154	transmembrane protein 154	201799	-2.87834	0.000721894
MAN2A2	mannosidase, alpha, class 2A, member 2	4122	-2.34602	0.00138899
SMAD3	SMAD family member 3	4088	-2.20742	0.000188092
SP110	SP110 nuclear body protein	3431	-2.2464	0.00016717
IL13RA1	interleukin 13 receptor, alpha 1	3597	-2.93603	0.000155955
SPATS2	spermatogenesis associated, serine-rich 2	65244	-2.9864	4.73727e-05
FBS1	fibrosin 1	64319	-3.18965	5.36418e-05
CAMK1	calcium/calmodulin-dependent protein kinase I	8536	-2.07172	0.000194135
RPRC1	arginine/proline rich coiled-coil 1	55700	-3.29046	0.000105329
MGC14376	hypothetical protein MGC14376	84981	-2.23321	0.00328072
EEA1	early endosome antigen 1, 162kD	8411	-2.30449	0.000592917
DUSP18	dual specificity phosphatase 18	150290	-2.31728	0.000153414
TRIM38	tripartite motif-containing 38	10475	-2.40774	0.00324633
GIT2	G protein-coupled receptor kinase interactor 2	9815	-4.17151	0.000120413
FRY	furry homolog (Drosophila)	10129	-3.31811	0.000328659
C13orf16	chromosome 13 open reading frame 16	121793	-2.15673	0.00277795
ANKRD2	ankyrin repeat domain 2 (stretch responsive muscle)	26287	-3.41254	0.00041178
RP11-298P3.3	CG016	88523	-4.4066	0.000232799
BIVM	basic, immunoglobulin-like variable motif containing	54841	-3.4759	0.000926235
TMEM50B	transmembrane protein 50B	757	-4.66053	6.45448e-05
LAMP2	lysosomal-associated membrane protein 2	3920	-4.90871	0.00010715
C16orf7	chromosome 16 open reading frame 7	9605	-3.5465	0.000146213
TK2	thymidine kinase 2, mitochondrial	7084	-3.75667	3.84498e-05
VPS24	vacuolar protein sorting 24 homolog (S. cerevisiae)	51652	-2.68019	0.000197461
CFLAR	CASP8 and FADD-like apoptosis regulator	8837	-3.68913	0.00312326
BAG3	BCL2-associated athanogene 3	9531	-3.61756	4.30158e-05
HLA-E	major histocompatibility complex, class I, E	3133	-3.42281	7.58998e-05
STAT6	signal transducer and activator of transcription 6, interleukin-4 induced	6778	-3.91019	0.000170887
PPARA	peroxisome proliferator-activated receptor alpha	5465	-2.17735	0.000161125
PLEC1	plectin 1, intermediate filament binding protein 500kDa	5339	-4.65641	0.000143273
ABL2	v-abl Abelson murine leukemia viral oncogene homolog 2 (arg, Abelson-related gene)	27	-4.73942	3.1143e-05
ATP6AP1	ATPase, H+ transporting, lysosomal accessory protein 1	537	-2.80508	0.000354141
ARL6IP5	ADP-ribosylation-like factor 6 interacting protein 5	10550	-4.32752	0.00018112
IL11RA	interleukin 11 receptor, alpha	3590	-3.38043	0.000271176
NUCB2	nucleobindin 2	4925	-2.46378	5.67165e-05
CLN5	ceroid-lipofuscinosis, neuronal 5	1203	-3.62404	4.47851e-05
DDEF2	development and differentiation enhancing factor 2	8853	-3.42716	0.00391875
TMEM30A	transmembrane protein 30A	55754	-3.03786	9.96668e-05
LIMS2	LIM and senescent cell antigen-like domains 2	55679	-2.58916	0.00493893
CRAT	carnitine acetyltransferase	1384	-3.79183	0.000228172
ANXA2	annexin A2	302	-4.23802	0.000125043
UAP1L1	UDP-N-acteylglucosamine pyrophosphorylase 1-like 1	91373	-2.89736	0.000336162
EDEM1	ER degradation enhancer, mannosidase alpha-like 1	9695	-3.12531	0.000223991
TLN1	talin 1	7094	-2.72933	0.000739054
FBN2	fibrillin 2 (congenital contractural arachnodactyly)	2201	-2.63577	0.00649624
SLC5A12	solute carrier family 5 (sodium/glucose cotransporter), member 12	159963	-3.80087	0.000512002
AHRR	aryl-hydrocarbon receptor repressor	57491	-2.42513	9.02316e-05
MAP3K6	mitogen-activated protein kinase kinase kinase 6	9064	-3.49106	2.05798e-05
GNS	glucosamine (N-acetyl)-6-sulfatase (Sanfilippo disease IIID)	2799	-3.11679	0.000370915
HOM-TES-103	hypothetical protein LOC25900	25900	-4.23357	0.000143961
TIGD6	tigger transposable element derived 6	81789	-4.45682	0.00435223
C21orf119	chromosome 21 open reading frame 119	84996	-2.52989	0.000287436
PARP9	poly (ADP-ribose) polymerase family, member 9	83666	-2.64204	0.000103222
PFN4	profilin family, member 4	375189	-3.4549	0.00382818
FAM14A	family with sequence similarity 14, member A	83982	-2.95401	1.77952e-05
LEPREL2	leprecan-like 2	10536	-3.53141	0.000582302
DFNA5	deafness, autosomal dominant 5	1687	-4.73662	0.000178991
TREX1	three prime repair exonuclease 1	11277	-2.70319	0.000122058
TMEM58	transmembrane protein 58	149345	-4.73002	0.000162226
PPP2R5B	protein phosphatase 2, regulatory subunit B (B56), beta isoform	5526	-4.06763	8.9694e-05
ELOVL1	elongation of very long chain fatty acids (FEN1/Elo2, SUR4/Elo3, yeast)-like 1	64834	-3.27296	9.0066e-05
THAP2	THAP domain containing, apoptosis associated protein 2	83591	-4.05064	0.00377505
CALCOCO1	calcium binding and coiled-coil domain 1	57658	-5.08436	0.000353191
NFKB1	nuclear factor of kappa light polypeptide gene enhancer in B-cells 1 (p105)	4790	-4.15118	2.19991e-05
KCTD12	potassium channel tetramerisation domain containing 12	115207	-2.07138	0.00807213
MAPRE3	microtubule-associated protein, RP/EB family, member 3	22924	-3.75092	0.00609742
RAI16	retinoic acid induced 16	64760	-3.27868	5.47208e-05
SRGAP1	SLIT-ROBO Rho GTPase activating protein 1	57522	-2.38544	0.0033086
TNFSF13B	tumor necrosis factor (ligand) superfamily, member 13b	10673	-2.77226	0.00282663
ECE1	endothelin converting enzyme 1	1889	-2.14631	0.00427937
ASAHL	N-acylsphingosine amidohydrolase (acid ceramidase)-like	27163	-2.12846	0.000127077
POLR3GL	polymerase (RNA) III (DNA directed) polypeptide G (32kD)-like	84265	-3.52961	0.000145275
FLJ36748	hypothetical protein FLJ36748	134265	-3.1807	9.3106e-05
DUSP1	dual specificity phosphatase 1	1843	-2.37388	0.00021217
CUEDC1	CUE domain containing 1	404093	-2.64893	0.00277066
TTC3	tetratricopeptide repeat domain 3	7267	-2.80946	0.00167955
EXT1	exostoses (multiple) 1	2131	-2.56041	0.00114373
ZNF365	zinc finger protein 365	22891	-3.94886	0.00269121
ANXA6	annexin A6	309	-2.40982	0.00014042
SKAP2	src kinase associated phosphoprotein 2	8935	-3.60008	3.62114e-05
MXD4	MAX dimerization protein 4	10608	-2.55731	0.000373442
PEA15	phosphoprotein enriched in astrocytes 15	8682	-4.1979	0.000194811
CAST	calpastatin	831	-3.83381	1.42158e-05
SUSD1	sushi domain containing 1	64420	-4.84257	0.000183429
TAOK3	TAO kinase 3	51347	-2.57556	5.46599e-05
FAM65A	family with sequence similarity 65, member A	79567	-4.90102	0.000183869
SPRYD3	SPRY domain containing 3	84926	-4.25805	0.000104381
APH1B	anterior pharynx defective 1 homolog B (C. elegans)	83464	-2.83196	0.000151749
IRAK1	interleukin-1 receptor-associated kinase 1	3654	-3.18875	0.000127108
PPP1R9B	protein phosphatase 1, regulatory subunit 9B, spinophilin	84687	-3.41969	0.000192821
LOC283874	hypothetical protein LOC283874	283874	-3.00217	0.000366035
FAM89B	family with sequence similarity 89, member B	23625	-3.93739	0.00025296
RNH1	ribonuclease/angiogenin inhibitor 1	6050	-4.29865	0.000153532
H6PD	hexose-6-phosphate dehydrogenase (glucose 1-dehydrogenase)	9563	-2.71628	0.000688158
TAPBPL	TAP binding protein-like	55080	-3.53014	0.00102764
EIF5A2	eukaryotic translation initiation factor 5A2	56648	-2.84878	0.000168212
DAP	death-associated protein	1611	-3.19928	0.000147702
RGL1	ral guanine nucleotide dissociation stimulator-like 1	23179	-2.51747	0.00161494
C6orf97	chromosome 6 open reading frame 97	80129	-3.81648	0.00533005
SERINC3	serine incorporator 3	10955	-2.28736	5.48133e-05
GLT25D1	glycosyltransferase 25 domain containing 1	79709	-4.34283	0.000236483
TP53INP2	tumor protein p53 inducible nuclear protein 2	58476	-2.41974	0.00103178
KIAA0427	KIAA0427	9811	-3.8724	0.00056425
NIN	ninein (GSK3B interacting protein)	51199	-2.71087	9.13057e-05
KATNAL1	katanin p60 subunit A-like 1	84056	-3.11835	0.000144128
NAALADL1	N-acetylated alpha-linked acidic dipeptidase-like 1	10004	-3.46511	0.0053211
GPR135	G protein-coupled receptor 135	64582	-3.53289	0.00187533
PLCD4	phospholipase C, delta 4	84812	-4.05857	9.26403e-05
BBS5	Bardet-Biedl syndrome 5	129880	-3.22777	0.000648792
CALD1	caldesmon 1	800	-2.07837	0.00178634
FOSL2	FOS-like antigen 2	2355	-2.67756	0.000360371
USP3	ubiquitin specific peptidase 3	9960	-2.51201	3.25546e-05
S100A11	S100 calcium binding protein A11	6282	-2.17761	0.00161242
MSN	moesin	4478	-3.5933	0.000195184
SMAP1L	stromal membrane-associated protein 1-like	64744	-2.12344	0.000218955
PLOD3	procollagen-lysine, 2-oxoglutarate 5-dioxygenase 3	8985	-3.79087	0.000125254
HERC4	hect domain and RLD 4	26091	-2.66243	1.29106e-05
ZNF226	zinc finger protein 226	7769	-3.82039	0.000884294
LNPEP	leucyl/cystinyl aminopeptidase	4012	-4.44003	9.82349e-05
KIAA1539	KIAA1539	80256	-3.14393	0.000464176
AADACL1	arylacetamide deacetylase-like 1	57552	-3.77069	5.77888e-05
STK32B	serine/threonine kinase 32B	55351	-2.38129	9.07048e-05
HEXB	hexosaminidase B (beta polypeptide)	3074	-2.26742	3.07568e-05
MTMR11	myotubularin related protein 11	10903	-2.83494	0.000598178
CDYL2	chromodomain protein, Y-like 2	124359	-2.96145	4.10776e-05
C21orf6	chromosome 21 open reading frame 6	10069	-3.18546	0.000229725
SCARB2	scavenger receptor class B, member 2	950	-3.85923	7.22024e-05
MSRA	methionine sulfoxide reductase A	4482	-2.60512	0.000120612
PLEKHM1	pleckstrin homology domain containing, family M (with RUN domain) member 1	9842	-4.87107	3.15781e-05
SIRT2	sirtuin (silent mating type information regulation 2 homolog) 2 (S. cerevisiae)	22933	-5.19891	3.95209e-05
PARD3B	par-3 partitioning defective 3 homolog B (C. elegans)	117583	-3.80143	0.000423273
QSCN6	quiescin Q6	5768	-3.74844	6.65275e-05
FOSL1	FOS-like antigen 1	8061	-2.31969	0.000458603
SLC12A4	solute carrier family 12 (potassium/chloride transporters), member 4	6560	-4.73989	2.57615e-05
[truncated: 505 more rows]
