# Supplementary material for: Possible linkages between the inner and outer cellular states of human induced pluripotent stem cells
Source: BMC Syst Biol. 2011 Jun 20;5(Suppl 1):S17. doi: 10.1186/1752-0509-5-S1-S17 (PMC3121117; doi:10.1186/1752-0509-5-S1-S17)
Supplement: Additional file 8 — List of enriched GO terms with significant probabilities (FWER < 0.05). [file 1752-0509-5-S1-S17-S8.xls]

## Sheet: Higher
GO ID	GO TERM	Corrected P-VALUE	P-VALUE	FDR
GO:0032501	multicellular organismal process	9.50693e-26	4.56625e-29	0
GO:0048856	anatomical structure development	6.84334e-25	3.28691e-28	0
GO:0048731	system development	8.53019e-25	4.09712e-28	0
GO:0007275	multicellular organismal development	1.23716e-21	5.94218e-25	0
GO:0032502	developmental process	2.37308e-21	1.13981e-24	0
GO:0007399	nervous system development	1.70045e-17	8.16739e-21	0
GO:0065007	biological regulation	9.27712e-17	4.45587e-20	0
GO:0030154	cell differentiation	7.89899e-16	3.79394e-19	0
GO:0048869	cellular developmental process	5.31561e-15	2.55313e-18	0
GO:0050789	regulation of biological process	5.86485e-15	2.81693e-18	0
GO:0048513	organ development	6.03656e-14	2.8994e-17	0
GO:0050794	regulation of cellular process	1.18234e-12	5.67888e-16	0
GO:0048468	cell development	4.11686e-12	1.97736e-15	0
GO:0007154	cell communication	4.90976e-11	2.35819e-14	0
GO:0051239	regulation of multicellular organismal process	3.08402e-09	1.48128e-12	0
GO:0065008	regulation of biological quality	3.60012e-09	1.72916e-12	0
GO:0007267	cell-cell signaling	1.30324e-08	6.25956e-12	0
GO:0009653	anatomical structure morphogenesis	1.86576e-08	8.9614e-12	0
GO:0019226	transmission of nerve impulse	3.96808e-08	1.9059e-11	0
GO:0003008	system process	6.44469e-08	3.09543e-11	0
GO:0009987	cellular process	1.02108e-07	4.90431e-11	0
GO:0006936	muscle contraction	1.46804e-07	7.05111e-11	0
GO:0022008	neurogenesis	1.58714e-07	7.62314e-11	0
GO:0048699	generation of neurons	2.81809e-07	1.35355e-10	0
GO:0009888	tissue development	1.90007e-06	9.1262e-10	0
GO:0003012	muscle system process	2.32657e-06	1.11747e-09	0
GO:0007268	synaptic transmission	2.44479e-06	1.17425e-09	0
GO:0007417	central nervous system development	4.87634e-06	2.34214e-09	0
GO:0007610	behavior	7.11154e-06	3.41572e-09	0
GO:0030182	neuron differentiation	8.48481e-06	4.07532e-09	0
GO:0007155	cell adhesion	1.19192e-05	5.72487e-09	0
GO:0022610	biological adhesion	1.27364e-05	6.11738e-09	0
GO:0044057	regulation of system process	1.29506e-05	6.22026e-09	0
GO:0032989	cellular component morphogenesis	1.85102e-05	8.89057e-09	0
GO:0007218	neuropeptide signaling pathway	1.87143e-05	8.98862e-09	0
GO:0048519	negative regulation of biological process	4.23205e-05	2.03268e-08	0
GO:0010817	regulation of hormone levels	9.90714e-05	4.75847e-08	0
GO:0007165	signal transduction	0.000121172	5.81998e-08	0
GO:0048523	negative regulation of cellular process	0.000139956	6.72221e-08	0
GO:0000902	cell morphogenesis	0.000189471	9.10044e-08	0
GO:0003013	circulatory system process	0.000239301	1.14938e-07	0
GO:0008015	blood circulation	0.000239301	1.14938e-07	0
GO:0030030	cell projection organization	0.000465237	2.23457e-07	0
GO:0048518	positive regulation of biological process	0.000515523	2.47609e-07	0
GO:0010646	regulation of cell communication	0.000708315	3.40209e-07	0
GO:0031175	neuron projection development	0.000764993	3.67432e-07	0
GO:0048666	neuron development	0.000786773	3.77893e-07	0
GO:0043434	response to peptide hormone stimulus	0.00134858	6.47735e-07	0
GO:0051049	regulation of transport	0.00141846	6.81299e-07	0
GO:0048858	cell projection morphogenesis	0.00179236	8.60881e-07	0.0004
GO:0048812	neuron projection morphogenesis	0.00193529	9.29535e-07	0.0004
GO:0007611	learning or memory	0.00205137	9.85288e-07	0.0004
GO:0000904	cell morphogenesis involved in differentiation	0.00221954	1.06606e-06	0.0004
GO:0042127	regulation of cell proliferation	0.00431088	2.07055e-06	0.0007
GO:0032990	cell part morphogenesis	0.00448634	2.15482e-06	0.0007
GO:0048667	cell morphogenesis involved in neuron differentiation	0.00456463	2.19243e-06	0.0007
GO:0048878	chemical homeostasis	0.00598445	2.87438e-06	0.0007
GO:0007166	cell surface receptor linked signal transduction	0.00622133	2.98815e-06	0.0007
GO:0050877	neurological system process	0.0069861	3.35547e-06	0.0007
GO:0042445	hormone metabolic process	0.00817443	3.92624e-06	0.0007
GO:0007194	negative regulation of adenylate cyclase activity	0.00859074	4.12619e-06	0.0007
GO:0031280	negative regulation of cyclase activity	0.00859074	4.12619e-06	0.0006
GO:0051350	negative regulation of lyase activity	0.00859074	4.12619e-06	0.0006
GO:0046903	secretion	0.00999798	4.8021e-06	0.0006
GO:0006836	neurotransmitter transport	0.0100754	4.8393e-06	0.0006
GO:0055065	metal ion homeostasis	0.0120582	5.79164e-06	0.0006
GO:0009887	organ morphogenesis	0.0126607	6.08101e-06	0.0006
GO:0007507	heart development	0.0133452	6.40979e-06	0.0006
GO:0048729	tissue morphogenesis	0.013478	6.47357e-06	0.0006
GO:0051179	localization	0.0138042	6.63025e-06	0.0006
GO:0050793	regulation of developmental process	0.0142968	6.86688e-06	0.0006
GO:0051480	cytosolic calcium ion homeostasis	0.0150548	7.23091e-06	0.0006
GO:0006813	potassium ion transport	0.0160581	7.71284e-06	0.0005
GO:0055074	calcium ion homeostasis	0.0168122	8.07504e-06	0.0005
GO:0032879	regulation of localization	0.018758	9.00959e-06	0.0005
GO:0007409	axonogenesis	0.0208358	1.00076e-05	0.0011
GO:0006468	protein amino acid phosphorylation	0.0225779	1.08443e-05	0.001
GO:0006941	striated muscle contraction	0.0243334	1.16875e-05	0.001
GO:0006874	cellular calcium ion homeostasis	0.0257473	1.23666e-05	0.001
GO:0035239	tube morphogenesis	0.0296344	1.42336e-05	0.001
GO:0007389	pattern specification process	0.0305346	1.4666e-05	0.001
GO:0035295	tube development	0.0310997	1.49374e-05	0.001
GO:0030001	metal ion transport	0.0335119	1.6096e-05	0.001
GO:0003001	generation of a signal involved in cell-cell signaling	0.0361887	1.73817e-05	0.001
GO:0006875	cellular metal ion homeostasis	0.0378991	1.82032e-05	0.0009
GO:0007167	enzyme linked receptor protein signaling pathway	0.0403227	1.93673e-05	0.0009
GO:0008217	regulation of blood pressure	0.0405924	1.94968e-05	0.0009
GO:0003007	heart morphogenesis	0.0455036	2.18557e-05	0.0009
GO:0043009	chordate embryonic development	0.0486569	2.33703e-05	0.0009

## Sheet: Lower
GO ID	GO TERM	Corrected P-VALUE	P-VALUE	FDR
GO:0048522	positive regulation of cellular process	3.221e-10	1.97365e-13	0
GO:0048518	positive regulation of biological process	6.03979e-09	3.70085e-12	0
GO:0001568	blood vessel development	1.10869e-07	6.79344e-11	0
GO:0001944	vasculature development	2.25841e-07	1.38383e-10	0
GO:0048731	system development	3.66259e-07	2.24424e-10	0
GO:0048856	anatomical structure development	4.68331e-07	2.86967e-10	0
GO:0065007	biological regulation	6.62691e-06	4.0606e-09	0
GO:0009605	response to external stimulus	9.42835e-06	5.77718e-09	0
GO:0048513	organ development	1.03682e-05	6.35309e-09	0
GO:0043067	regulation of programmed cell death	1.11185e-05	6.81281e-09	0
GO:0010941	regulation of cell death	1.28615e-05	7.88084e-09	0
GO:0009653	anatomical structure morphogenesis	1.69333e-05	1.03758e-08	0
GO:0048514	blood vessel morphogenesis	1.79278e-05	1.09852e-08	0
GO:0050789	regulation of biological process	1.86089e-05	1.14025e-08	0
GO:0042981	regulation of apoptosis	1.89505e-05	1.16118e-08	0
GO:0042127	regulation of cell proliferation	2.5352e-05	1.55343e-08	0
GO:0007275	multicellular organismal development	3.96675e-05	2.43061e-08	0
GO:0048519	negative regulation of biological process	4.835e-05	2.96263e-08	0
GO:0006950	response to stress	6.34119e-05	3.88553e-08	0
GO:0032502	developmental process	7.17935e-05	4.39911e-08	0
GO:0009611	response to wounding	9.0332e-05	5.53505e-08	0
GO:0009887	organ morphogenesis	0.00013636	8.35541e-08	0
GO:0050794	regulation of cellular process	0.000139704	8.56029e-08	0
GO:0016477	cell migration	0.00020356	1.2473e-07	0
GO:0006928	cellular component movement	0.00022744	1.39362e-07	0
GO:0048523	negative regulation of cellular process	0.000771954	4.73011e-07	0
GO:0009967	positive regulation of signal transduction	0.000834245	5.1118e-07	0
GO:0042221	response to chemical stimulus	0.00140822	8.62879e-07	0
GO:0010647	positive regulation of cell communication	0.00182022	1.11533e-06	0
GO:0010627	regulation of protein kinase cascade	0.001946	1.1924e-06	0
GO:0051179	localization	0.00201347	1.23374e-06	0
GO:0048870	cell motility	0.0021479	1.31612e-06	0
GO:0051674	localization of cell	0.0021479	1.31612e-06	0
GO:0009888	tissue development	0.00229709	1.40753e-06	0
GO:0048771	tissue remodeling	0.00348205	2.13361e-06	0
GO:0007165	signal transduction	0.00386382	2.36754e-06	0
GO:0009893	positive regulation of metabolic process	0.00405742	2.48616e-06	0
GO:0001501	skeletal system development	0.00405852	2.48684e-06	0
GO:0050793	regulation of developmental process	0.00416498	2.55207e-06	0
GO:0040011	locomotion	0.00450206	2.75862e-06	0
GO:0042060	wound healing	0.00473957	2.90415e-06	0
GO:0043122	regulation of I-kappaB kinase/NF-kappaB cascade	0.00511236	3.13257e-06	0
GO:0043123	positive regulation of I-kappaB kinase/NF-kappaB cascade	0.00683993	4.19113e-06	0
GO:0006916	anti-apoptosis	0.00941002	5.76594e-06	0
GO:0031325	positive regulation of cellular metabolic process	0.0103158	6.32093e-06	0
GO:0007044	cell-substrate junction assembly	0.0132382	8.11167e-06	0
GO:0070482	response to oxygen levels	0.0135209	8.28487e-06	0
GO:0010740	positive regulation of protein kinase cascade	0.0146025	8.94758e-06	0
GO:0010604	positive regulation of macromolecule metabolic process	0.0165186	1.01217e-05	0.0004
GO:0051270	regulation of cellular component movement	0.0178653	1.09469e-05	0.0004
GO:0007243	protein kinase cascade	0.0183476	1.12424e-05	0.0004
GO:0043068	positive regulation of programmed cell death	0.0194282	1.19045e-05	0.0004
GO:0007154	cell communication	0.020246	1.24057e-05	0.0004
GO:0010942	positive regulation of cell death	0.0215136	1.31823e-05	0.0004
GO:0001666	response to hypoxia	0.0262787	1.61022e-05	0.0007
GO:0008284	positive regulation of cell proliferation	0.0271432	1.66319e-05	0.0007
GO:0043065	positive regulation of apoptosis	0.0405314	2.48354e-05	0.0007
GO:0010033	response to organic substance	0.0419291	2.56918e-05	0.0007
GO:0048646	anatomical structure formation involved in morphogenesis	0.0444419	2.72316e-05	0.0007
GO:0030155	regulation of cell adhesion	0.0463381	2.83934e-05	0.0007

## Sheet: Data Set 2
Additional file 8: List of enriched GO terms with significant probabilities (FWER < 0.05)
iPSCs >SCs						iPSCs < SCs
GO ID	GO TERM	Corrected P-VALUE	P-VALUE	FWER		GO ID	GO TERM	Corrected P-VALUE	P-VALUE	FWER
GO:0032501	multicellular organismal process	9.50693e-26	4.56625e-29	0		GO:0048522	positive regulation of cellular process	3.221e-10	1.97365e-13	0
GO:0048856	anatomical structure development	6.84334e-25	3.28691e-28	0		GO:0048518	positive regulation of biological process	6.03979e-09	3.70085e-12	0
GO:0048731	system development	8.53019e-25	4.09712e-28	0		GO:0001568	blood vessel development	1.10869e-07	6.79344e-11	0
GO:0007275	multicellular organismal development	1.23716e-21	5.94218e-25	0		GO:0001944	vasculature development	2.25841e-07	1.38383e-10	0
GO:0032502	developmental process	2.37308e-21	1.13981e-24	0		GO:0048731	system development	3.66259e-07	2.24424e-10	0
GO:0007399	nervous system development	1.70045e-17	8.16739e-21	0		GO:0048856	anatomical structure development	4.68331e-07	2.86967e-10	0
GO:0065007	biological regulation	9.27712e-17	4.45587e-20	0		GO:0065007	biological regulation	6.62691e-06	4.0606e-09	0
GO:0030154	cell differentiation	7.89899e-16	3.79394e-19	0		GO:0009605	response to external stimulus	9.42835e-06	5.77718e-09	0
GO:0048869	cellular developmental process	5.31561e-15	2.55313e-18	0		GO:0048513	organ development	1.03682e-05	6.35309e-09	0
GO:0050789	regulation of biological process	5.86485e-15	2.81693e-18	0		GO:0043067	regulation of programmed cell death	1.11185e-05	6.81281e-09	0
GO:0048513	organ development	6.03656e-14	2.8994e-17	0		GO:0010941	regulation of cell death	1.28615e-05	7.88084e-09	0
GO:0050794	regulation of cellular process	1.18234e-12	5.67888e-16	0		GO:0009653	anatomical structure morphogenesis	1.69333e-05	1.03758e-08	0
GO:0048468	cell development	4.11686e-12	1.97736e-15	0		GO:0048514	blood vessel morphogenesis	1.79278e-05	1.09852e-08	0
GO:0007154	cell communication	4.90976e-11	2.35819e-14	0		GO:0050789	regulation of biological process	1.86089e-05	1.14025e-08	0
GO:0051239	regulation of multicellular organismal process	3.08402e-09	1.48128e-12	0		GO:0042981	regulation of apoptosis	1.89505e-05	1.16118e-08	0
GO:0065008	regulation of biological quality	3.60012e-09	1.72916e-12	0		GO:0042127	regulation of cell proliferation	2.5352e-05	1.55343e-08	0
GO:0007267	cell-cell signaling	1.30324e-08	6.25956e-12	0		GO:0007275	multicellular organismal development	3.96675e-05	2.43061e-08	0
GO:0009653	anatomical structure morphogenesis	1.86576e-08	8.9614e-12	0		GO:0048519	negative regulation of biological process	4.835e-05	2.96263e-08	0
GO:0019226	transmission of nerve impulse	3.96808e-08	1.9059e-11	0		GO:0006950	response to stress	6.34119e-05	3.88553e-08	0
GO:0003008	system process	6.44469e-08	3.09543e-11	0		GO:0032502	developmental process	7.17935e-05	4.39911e-08	0
GO:0009987	cellular process	1.02108e-07	4.90431e-11	0		GO:0009611	response to wounding	9.0332e-05	5.53505e-08	0
GO:0006936	muscle contraction	1.46804e-07	7.05111e-11	0		GO:0009887	organ morphogenesis	0.00013636	8.35541e-08	0
GO:0022008	neurogenesis	1.58714e-07	7.62314e-11	0		GO:0050794	regulation of cellular process	0.000139704	8.56029e-08	0
GO:0048699	generation of neurons	2.81809e-07	1.35355e-10	0		GO:0016477	cell migration	0.00020356	1.2473e-07	0
GO:0009888	tissue development	1.90007e-06	9.1262e-10	0		GO:0006928	cellular component movement	0.00022744	1.39362e-07	0
GO:0003012	muscle system process	2.32657e-06	1.11747e-09	0		GO:0048523	negative regulation of cellular process	0.000771954	4.73011e-07	0
GO:0007268	synaptic transmission	2.44479e-06	1.17425e-09	0		GO:0009967	positive regulation of signal transduction	0.000834245	5.1118e-07	0
GO:0007417	central nervous system development	4.87634e-06	2.34214e-09	0		GO:0042221	response to chemical stimulus	0.00140822	8.62879e-07	0
GO:0007610	behavior	7.11154e-06	3.41572e-09	0		GO:0010647	positive regulation of cell communication	0.00182022	1.11533e-06	0
GO:0030182	neuron differentiation	8.48481e-06	4.07532e-09	0		GO:0010627	regulation of protein kinase cascade	0.001946	1.1924e-06	0
GO:0007155	cell adhesion	1.19192e-05	5.72487e-09	0		GO:0051179	localization	0.00201347	1.23374e-06	0
GO:0022610	biological adhesion	1.27364e-05	6.11738e-09	0		GO:0048870	cell motility	0.0021479	1.31612e-06	0
GO:0044057	regulation of system process	1.29506e-05	6.22026e-09	0		GO:0051674	localization of cell	0.0021479	1.31612e-06	0
GO:0032989	cellular component morphogenesis	1.85102e-05	8.89057e-09	0		GO:0009888	tissue development	0.00229709	1.40753e-06	0
GO:0007218	neuropeptide signaling pathway	1.87143e-05	8.98862e-09	0		GO:0048771	tissue remodeling	0.00348205	2.13361e-06	0
GO:0048519	negative regulation of biological process	4.23205e-05	2.03268e-08	0		GO:0007165	signal transduction	0.00386382	2.36754e-06	0
GO:0010817	regulation of hormone levels	9.90714e-05	4.75847e-08	0		GO:0009893	positive regulation of metabolic process	0.00405742	2.48616e-06	0
GO:0007165	signal transduction	0.000121172	5.81998e-08	0		GO:0001501	skeletal system development	0.00405852	2.48684e-06	0
GO:0048523	negative regulation of cellular process	0.000139956	6.72221e-08	0		GO:0050793	regulation of developmental process	0.00416498	2.55207e-06	0
GO:0000902	cell morphogenesis	0.000189471	9.10044e-08	0		GO:0040011	locomotion	0.00450206	2.75862e-06	0
GO:0003013	circulatory system process	0.000239301	1.14938e-07	0		GO:0042060	wound healing	0.00473957	2.90415e-06	0
GO:0008015	blood circulation	0.000239301	1.14938e-07	0		GO:0043122	regulation of I-kappaB kinase/NF-kappaB cascade	0.00511236	3.13257e-06	0
GO:0030030	cell projection organization	0.000465237	2.23457e-07	0		GO:0043123	positive regulation of I-kappaB kinase/NF-kappaB cascade	0.00683993	4.19113e-06	0
GO:0048518	positive regulation of biological process	0.000515523	2.47609e-07	0		GO:0006916	anti-apoptosis	0.00941002	5.76594e-06	0
GO:0010646	regulation of cell communication	0.000708315	3.40209e-07	0		GO:0031325	positive regulation of cellular metabolic process	0.0103158	6.32093e-06	0
GO:0031175	neuron projection development	0.000764993	3.67432e-07	0		GO:0007044	cell-substrate junction assembly	0.0132382	8.11167e-06	0
GO:0048666	neuron development	0.000786773	3.77893e-07	0		GO:0070482	response to oxygen levels	0.0135209	8.28487e-06	0
GO:0043434	response to peptide hormone stimulus	0.00134858	6.47735e-07	0		GO:0010740	positive regulation of protein kinase cascade	0.0146025	8.94758e-06	0
GO:0051049	regulation of transport	0.00141846	6.81299e-07	0		GO:0010604	positive regulation of macromolecule metabolic process	0.0165186	1.01217e-05	0.0004
GO:0048858	cell projection morphogenesis	0.00179236	8.60881e-07	0.0004		GO:0051270	regulation of cellular component movement	0.0178653	1.09469e-05	0.0004
GO:0048812	neuron projection morphogenesis	0.00193529	9.29535e-07	0.0004		GO:0007243	protein kinase cascade	0.0183476	1.12424e-05	0.0004
GO:0007611	learning or memory	0.00205137	9.85288e-07	0.0004		GO:0043068	positive regulation of programmed cell death	0.0194282	1.19045e-05	0.0004
GO:0000904	cell morphogenesis involved in differentiation	0.00221954	1.06606e-06	0.0004		GO:0007154	cell communication	0.020246	1.24057e-05	0.0004
GO:0042127	regulation of cell proliferation	0.00431088	2.07055e-06	0.0007		GO:0010942	positive regulation of cell death	0.0215136	1.31823e-05	0.0004
GO:0032990	cell part morphogenesis	0.00448634	2.15482e-06	0.0007		GO:0001666	response to hypoxia	0.0262787	1.61022e-05	0.0007
GO:0048667	cell morphogenesis involved in neuron differentiation	0.00456463	2.19243e-06	0.0007		GO:0008284	positive regulation of cell proliferation	0.0271432	1.66319e-05	0.0007
GO:0048878	chemical homeostasis	0.00598445	2.87438e-06	0.0007		GO:0043065	positive regulation of apoptosis	0.0405314	2.48354e-05	0.0007
GO:0007166	cell surface receptor linked signal transduction	0.00622133	2.98815e-06	0.0007		GO:0010033	response to organic substance	0.0419291	2.56918e-05	0.0007
GO:0050877	neurological system process	0.0069861	3.35547e-06	0.0007		GO:0048646	anatomical structure formation involved in morphogenesis	0.0444419	2.72316e-05	0.0007
GO:0042445	hormone metabolic process	0.00817443	3.92624e-06	0.0007		GO:0030155	regulation of cell adhesion	0.0463381	2.83934e-05	0.0007
GO:0007194	negative regulation of adenylate cyclase activity	0.00859074	4.12619e-06	0.0007
GO:0031280	negative regulation of cyclase activity	0.00859074	4.12619e-06	0.0006
GO:0051350	negative regulation of lyase activity	0.00859074	4.12619e-06	0.0006
GO:0046903	secretion	0.00999798	4.8021e-06	0.0006
GO:0006836	neurotransmitter transport	0.0100754	4.8393e-06	0.0006
GO:0055065	metal ion homeostasis	0.0120582	5.79164e-06	0.0006
GO:0009887	organ morphogenesis	0.0126607	6.08101e-06	0.0006
GO:0007507	heart development	0.0133452	6.40979e-06	0.0006
GO:0048729	tissue morphogenesis	0.013478	6.47357e-06	0.0006
GO:0051179	localization	0.0138042	6.63025e-06	0.0006
GO:0050793	regulation of developmental process	0.0142968	6.86688e-06	0.0006
GO:0051480	cytosolic calcium ion homeostasis	0.0150548	7.23091e-06	0.0006
GO:0006813	potassium ion transport	0.0160581	7.71284e-06	0.0005
GO:0055074	calcium ion homeostasis	0.0168122	8.07504e-06	0.0005
GO:0032879	regulation of localization	0.018758	9.00959e-06	0.0005
GO:0007409	axonogenesis	0.0208358	1.00076e-05	0.0011
GO:0006468	protein amino acid phosphorylation	0.0225779	1.08443e-05	0.001
GO:0006941	striated muscle contraction	0.0243334	1.16875e-05	0.001
GO:0006874	cellular calcium ion homeostasis	0.0257473	1.23666e-05	0.001
GO:0035239	tube morphogenesis	0.0296344	1.42336e-05	0.001
GO:0007389	pattern specification process	0.0305346	1.4666e-05	0.001
GO:0035295	tube development	0.0310997	1.49374e-05	0.001
GO:0030001	metal ion transport	0.0335119	1.6096e-05	0.001
GO:0003001	generation of a signal involved in cell-cell signaling	0.0361887	1.73817e-05	0.001
GO:0006875	cellular metal ion homeostasis	0.0378991	1.82032e-05	0.0009
GO:0007167	enzyme linked receptor protein signaling pathway	0.0403227	1.93673e-05	0.0009
GO:0008217	regulation of blood pressure	0.0405924	1.94968e-05	0.0009
GO:0003007	heart morphogenesis	0.0455036	2.18557e-05	0.0009
GO:0043009	chordate embryonic development	0.0486569	2.33703e-05	0.0009
