# Supplementary material for: Possible linkages between the inner and outer cellular states of human induced pluripotent stem cells
Source: BMC Syst Biol. 2011 Jun 20;5(Suppl 1):S17. doi: 10.1186/1752-0509-5-S1-S17 (PMC3121117; doi:10.1186/1752-0509-5-S1-S17)
Supplement: Additional file 10 — Reference networks and constituent genes. [file 1752-0509-5-S1-S17-S10.xls]

## Sheet: Data Set 3
Additional file 10: Reference networks and constituent genes
Pathway	Gene Symbol	Regulator	Entrez Gene ID	Gene Name	Minimum Fold Change	Maximum FDR	Expression signature
HSA05221-ACUTE_MYELOID_LEUKEMIA	CCND1	Klf4,Oct4	595	cyclin D1	-1.36245	0.000160861
	KIT	Klf4,Oct4	3815	v-kit Hardy-Zuckerman 4 feline sarcoma viral oncogene homolog	1.15201	0.115578
	MYC	2010-10-04	4609	v-myc myelocytomatosis viral oncogene homolog (avian)	1.01985	0.56206
	NRAS	Klf4	4893	neuroblastoma RAS viral (v-ras) oncogene homolog	-1.26586	0.192208
	PIM1	Klf4	5292	pim-1 oncogene	6.97024	0.000106453	*
	PML	Klf4,Oct4	5371	promyelocytic leukemia	-5.37313	0.000136146	*
	TCF7	2010-10-04	6932	transcription factor 7 (T-cell specific, HMG-box)	1.33196	0.000216646
	TCF7L1	Klf4,Oct4	83439	transcription factor 7-like 1 (T-cell specific, HMG-box)	3.25479	0.00234746	*
HSA04520-ADHERENS_JUNCTION	ACTB	Klf4	60	actin, beta	1.00517	0.605873
	ACTN1	Klf4,Oct4|Klf4,Oct4	87	actinin, alpha 1	-2.19763	0.000605105	*
	ACTN4	Sox2|Klf4,Klf4,Sox2,Oct4|Klf4,Oct4,Oct4|Sox2,Oct4|Sox2|Klf4	81	actinin, alpha 4	-2.34546	0.00100617	*
	BAIAP2	Sox2|Klf4,Klf4,Sox2,Oct4|Klf4,Oct4,Oct4|Sox2,Oct4|Sox2|Klf4	10458	BAI1-associated protein 2	-1.01639	0.537397
	CDH1	2010-10-04	999	cadherin 1, type 1, E-cadherin (epithelial)	2889.52	3.1143e-05	*
	CTNNA1	Klf4	1495	catenin (cadherin-associated protein), alpha 1, 102kDa	-1.09205	0.0835541
	CTNNB1	Klf4	1499	catenin (cadherin-associated protein), beta 1, 88kDa	1.0169	0.634717
	PTPN6	Klf4	5777	protein tyrosine phosphatase, non-receptor type 6	12.0562	0.000169249	*
	PVRL2	Klf4	5819	poliovirus receptor-related 2 (herpesvirus entry mediator B)	-1.08697	0.916557
	PVRL3	2010-10-04	25945	poliovirus receptor-related 3	-1.25764	0.592475
	RAC1	Klf4,Oct4|Klf4,Oct4	5879	ras-related C3 botulinum toxin substrate 1 (rho family, small GTP binding protein Rac1)	-1.0156	0.00817009
	SMAD2	2010-10-04	4087	SMAD family member 2	1.04148	0.00592008
	SMAD3	Sox2,Oct4,Oct4|Sox2	4088	SMAD family member 3	-2.20742	0.000188092	*
	SMAD4	Klf4	4089	SMAD family member 4	-1.33134	0.515678
	SNAI1	Sox2|Klf4,Klf4,Sox2,Oct4|Klf4,Oct4,Oct4|Sox2,Oct4|Sox2|Klf4	6615	snail homolog 1 (Drosophila)	-1.28079	0.00367354
	SRC	Sox2|Klf4,Klf4,Sox2,Oct4|Klf4,Oct4,Oct4|Sox2,Oct4|Sox2|Klf4	6714	v-src sarcoma (Schmidt-Ruppin A-2) viral oncogene homolog (avian)	1.08028	0.945019
	TCF7	Sox2,Oct4,Oct4|Sox2	6932	transcription factor 7 (T-cell specific, HMG-box)	1.33196	0.000216646
	TCF7L1	Sox2|Klf4,Klf4,Sox2,Oct4|Klf4,Oct4,Oct4|Sox2,Oct4|Sox2|Klf4	83439	transcription factor 7-like 1 (T-cell specific, HMG-box)	3.25479	0.00234746	*
	TGFBR1	2010-10-04	7046	transforming growth factor, beta receptor 1	-1.17592	0.963314
HSA04920-ADIPOCYTOKINE_SIGNALING_PATHWAY	ADIPOR2	Klf4	79602	adiponectin receptor 2	1.1223	0.00427498
	IRS1	Klf4	3667	insulin receptor substrate 1	-1.9762	0.0011357
	JAK3	Klf4	3718	Janus kinase 3	-1.13158	0.966589
	NFKBIA	Klf4	4792	nuclear factor of kappa light polypeptide gene enhancer in B-cells inhibitor, alpha	1.02564	0.482011
	SLC2A1	Klf4	6513	solute carrier family 2 (facilitated glucose transporter), member 1	1.1793	0.00039043
HSA00252-ALANINE_AND_ASPARTATE_METABOLISM	AARS	cMyc	16	alanyl-tRNA synthetase	-1.17044	0.0153515
	DARS	cMyc	1615	aspartyl-tRNA synthetase	-1.03341	0.269418
	DARS2	cMyc	55157	aspartyl-tRNA synthetase 2, mitochondrial	1.18578	0.0262731
	GOT1	cMyc	2805	glutamic-oxaloacetic transaminase 1, soluble (aspartate aminotransferase 1)	1.03306	0.708236
	PDHA1	cMyc	5160	pyruvate dehydrogenase (lipoamide) alpha 1	-1.11066	0.00998641
AMINOACYL_TRNA_BIOSYNTHESIS	AARS	cMyc	16	alanyl-tRNA synthetase	-1.17044	0.0153515
	DARS	cMyc	1615	aspartyl-tRNA synthetase	-1.03341	0.269418
	GARS	cMyc	2617	glycyl-tRNA synthetase	1.24555	0.122266
	IARS	cMyc	3376	isoleucyl-tRNA synthetase	-1.08755	0.563367
	KARS	cMyc	3735	lysyl-tRNA synthetase	1.35857	0.254608
	LARS	cMyc	51520	leucyl-tRNA synthetase	1.36369	0.00128501
	MARS	cMyc	4141	methionyl-tRNA synthetase	1.06412	0.000924833
	YARS	cMyc	8565	tyrosyl-tRNA synthetase	-1.29606	0.296396
HSA00970-AMINOACYL_TRNA_BIOSYNTHESIS	AARS	cMyc	16	alanyl-tRNA synthetase	-1.17044	0.0153515
	DARS	cMyc	1615	aspartyl-tRNA synthetase	-1.03341	0.269418
	DARS2	cMyc	55157	aspartyl-tRNA synthetase 2, mitochondrial	1.18578	0.0262731
	FARSLA	cMyc	2193	phenylalanyl-tRNA synthetase, alpha subunit	1.23104	0.270629
	GARS	cMyc	2617	glycyl-tRNA synthetase	1.24555	0.122266
	IARS	cMyc	3376	isoleucyl-tRNA synthetase	-1.08755	0.563367
	IARS2	cMyc	55699	isoleucyl-tRNA synthetase 2, mitochondrial	-1.04366	0.0421689
	KARS	cMyc	3735	lysyl-tRNA synthetase	1.35857	0.254608
	LARS	cMyc	51520	leucyl-tRNA synthetase	1.36369	0.00128501
	MARS	cMyc	4141	methionyl-tRNA synthetase	1.06412	0.000924833
	TARSL1	cMyc	80222	threonyl-tRNA synthetase 2, mitochondrial (putative)	1.24065	0.00144748
	YARS	cMyc	8565	tyrosyl-tRNA synthetase	-1.29606	0.296396
	YARS2	cMyc	51067	tyrosyl-tRNA synthetase 2, mitochondrial	-1.07323	0.00782992
HSA05030-AMYOTROPHIC_LATERAL_SCLEROSIS	BAX	Klf4	581	BCL2-associated X protein	1.16929	0.98299
	GPX1	Klf4	2876	glutathione peroxidase 1	-1.23906	0.116082
	NEFL	Klf4	4747	neurofilament, light polypeptide	2.26148	0.00193308
	RAB5A	Klf4	5868	RAB5A, member RAS oncogene family	1.11215	0.00537331
	RAC1	Klf4	5879	ras-related C3 botulinum toxin substrate 1 (rho family, small GTP binding protein Rac1)	-1.0156	0.00817009
	TP53	Klf4	7157	tumor protein p53	1.48435	0.102969
APOPTOSIS	BAX	Klf4,cMyc|Klf4,cMyc	581	BCL2-associated X protein	1.16929	0.98299
	BCL2L11	Klf4,Oct4|Klf4,Oct4	10018	BCL2-like 11 (apoptosis facilitator)	3.95735	0.00187415	*
	BIRC2	Klf4,Sox2,cMyc|Klf4,Oct4|Klf4,cMyc,Oct4|cMyc,Oct4,Oct4|Sox2	329	baculoviral IAP repeat-containing 2	-1.45596	0.00010347
	BIRC5	cMyc	332	baculoviral IAP repeat-containing 5	-1.14021	0.594515
	BNIP3L	Klf4,Sox2,cMyc|Klf4,Oct4|Klf4,cMyc,Oct4|cMyc,Oct4,Oct4|Sox2	665	BCL2/adenovirus E1B 19kDa interacting protein 3-like	-1.50805	0.00117237
	CASP2	cMyc	835	caspase 2, apoptosis-related cysteine peptidase	-1.12218	0.792031
	CASP3	Sox2,Oct4,Oct4|Sox2	836	caspase 3, apoptosis-related cysteine peptidase	2.15124	0.000370917	*
	HELLS	Sox2,cMyc,Oct4|cMyc,Oct4,Oct4|Sox2	3070	helicase, lymphoid-specific	1.18393	0.000264572
	JUN	Klf4,cMyc|Klf4,Oct4|Klf4,cMyc,Oct4|cMyc,Oct4	3725	jun oncogene	1.16885	0.361159
	MYC	Oct4|cMyc,Oct4	4609	v-myc myelocytomatosis viral oncogene homolog (avian)	1.01985	0.56206
	NFKBIA	Klf4,Sox2,Oct4|Klf4,Oct4,Oct4|Sox2	4792	nuclear factor of kappa light polypeptide gene enhancer in B-cells inhibitor, alpha	1.02564	0.482011
	RIPK1	Klf4,cMyc|Klf4,cMyc	8737	receptor (TNFRSF)-interacting serine-threonine kinase 1	-1.09275	0.535336
	TP53	Klf4,Sox2,cMyc|Klf4,Oct4|Klf4,cMyc,Oct4|cMyc,Oct4,Oct4|Sox2	7157	tumor protein p53	1.48435	0.102969
	TP73	2010-10-04	7161	tumor protein p73	-1.05784	0.997128
HSA04210-APOPTOSIS	ATM	cMyc	472	ataxia telangiectasia mutated	-1.17372	0.704388
	BAX	Klf4,cMyc	581	BCL2-associated X protein	1.16929	0.98299
	BIRC2	Klf4,cMyc,Oct4	329	baculoviral IAP repeat-containing 2	-1.45596	0.00010347
	CASP3	2010-10-04	836	caspase 3, apoptosis-related cysteine peptidase	2.15124	0.000370917	*
	MYD88	Klf4,Oct4	4615	myeloid differentiation primary response gene (88)	1.05021	0.0024783
	NFKBIA	Klf4,Oct4	4792	nuclear factor of kappa light polypeptide gene enhancer in B-cells inhibitor, alpha	1.02564	0.482011
	RIPK1	Klf4,cMyc	8737	receptor (TNFRSF)-interacting serine-threonine kinase 1	-1.09275	0.535336
	TP53	Klf4,cMyc,Oct4	7157	tumor protein p53	1.48435	0.102969
APOPTOSIS_GENMAPP	BAX	Klf4,cMyc|Klf4,cMyc	581	BCL2-associated X protein	1.16929	0.98299
	BIRC2	Klf4,Sox2,cMyc|Klf4,Oct4|Klf4,cMyc,Oct4|cMyc,Oct4,Oct4|Sox2	329	baculoviral IAP repeat-containing 2	-1.45596	0.00010347
	CASP2	cMyc	835	caspase 2, apoptosis-related cysteine peptidase	-1.12218	0.792031
	CASP3	Sox2,Oct4,Oct4|Sox2	836	caspase 3, apoptosis-related cysteine peptidase	2.15124	0.000370917	*
	JUN	Klf4,cMyc|Klf4,Oct4|Klf4,cMyc,Oct4|cMyc,Oct4	3725	jun oncogene	1.16885	0.361159
	MCL1	Sox2,Oct4,Oct4|Sox2	4170	myeloid cell leukemia sequence 1 (BCL2-related)	-1.18375	0.0023222
	MYC	Oct4|cMyc,Oct4	4609	v-myc myelocytomatosis viral oncogene homolog (avian)	1.01985	0.56206
	NFKBIA	Klf4,Sox2,Oct4|Klf4,Oct4,Oct4|Sox2	4792	nuclear factor of kappa light polypeptide gene enhancer in B-cells inhibitor, alpha	1.02564	0.482011
	PARP1	Klf4,cMyc|Klf4,Oct4|Klf4,cMyc,Oct4|cMyc,Oct4	142	poly (ADP-ribose) polymerase 1	1.78549	0.000113897
	RIPK1	Klf4,cMyc|Klf4,cMyc	8737	receptor (TNFRSF)-interacting serine-threonine kinase 1	-1.09275	0.535336
	TP53	Klf4,Sox2,cMyc|Klf4,Oct4|Klf4,cMyc,Oct4|cMyc,Oct4,Oct4|Sox2	7157	tumor protein p53	1.48435	0.102969
APOPTOSIS_KEGG	BAX	Klf4	581	BCL2-associated X protein	1.16929	0.98299
	DAXX	Klf4	1616	death-domain associated protein	-1.59	0.280306
	NFKBIA	Klf4	4792	nuclear factor of kappa light polypeptide gene enhancer in B-cells inhibitor, alpha	1.02564	0.482011
	RIPK1	Klf4	8737	receptor (TNFRSF)-interacting serine-threonine kinase 1	-1.09275	0.535336
	TFG	Klf4	10342	TRK-fused gene	1.03989	0.0125622
ARGININE_AND_PROLINE_METABOLISM	CKB	cMyc	1152	creatine kinase, brain	-1.1346	0.491976
	GOT1	cMyc	2805	glutamic-oxaloacetic transaminase 1, soluble (aspartate aminotransferase 1)	1.03306	0.708236
	MAOA	cMyc	4128	monoamine oxidase A	1.21477	0.0213022
	ODC1	cMyc	4953	ornithine decarboxylase 1	-1.31472	0.0478723
	P4HB	cMyc	5034	prolyl 4-hydroxylase, beta polypeptide	-3.18848	0.000128107	*
AT1RPATHWAY	ATF2	Klf4	1386	activating transcription factor 2	-1.30197	0.570229
	ELK1	Klf4	2002	ELK1, member of ETS oncogene family	-1.3832	0.209225
	JUN	Klf4	3725	jun oncogene	1.16885	0.361159
	MEF2D	Klf4	4209	myocyte enhancer factor 2D	-1.49108	0.039872
	RAC1	Klf4	5879	ras-related C3 botulinum toxin substrate 1 (rho family, small GTP binding protein Rac1)	-1.0156	0.00817009
	SHC1	Klf4	6464	SHC (Src homology 2 domain containing) transforming protein 1	-1.3638	0.006384
	SRC	Klf4	6714	v-src sarcoma (Schmidt-Ruppin A-2) viral oncogene homolog (avian)	1.08028	0.945019
	SYT1	Klf4	6857	synaptotagmin I	1.20305	0.92192
ATMPATHWAY	ATM	cMyc	472	ataxia telangiectasia mutated	-1.17372	0.704388
	GADD45A	2010-10-04	1647	growth arrest and DNA-damage-inducible, alpha	-1.67687	0.06519
	JUN	cMyc,Oct4	3725	jun oncogene	1.16885	0.361159
	MRE11A	cMyc,Oct4	4361	MRE11 meiotic recombination 11 homolog A (S. cerevisiae)	1.3317	0.000242238
	NFKBIA	2010-10-04	4792	nuclear factor of kappa light polypeptide gene enhancer in B-cells inhibitor, alpha	1.02564	0.482011
	RAD50	cMyc	10111	RAD50 homolog (S. cerevisiae)	-1.0195	0.59557
	TP53	cMyc,Oct4	7157	tumor protein p53	1.48435	0.102969
	TP73	2010-10-04	7161	tumor protein p73	-1.05784	0.997128
ATP_SYNTHESIS	ATP5O	cMyc	539	ATP synthase, H+ transporting, mitochondrial F1 complex, O subunit	-1.1467	0.0602894
	ATP6V0D1	cMyc	9114	ATPase, H+ transporting, lysosomal 38kDa, V0 subunit d1	-2.05443	0.000436488	*
	ATP6V1A	cMyc	523	ATPase, H+ transporting, lysosomal 70kDa, V1 subunit A	1.01123	0.142484
	ATP6V1F	cMyc	9296	ATPase, H+ transporting, lysosomal 14kDa, V1 subunit F	-1.09459	0.000570445
	ATP6V1G2	cMyc	534	ATPase, H+ transporting, lysosomal 13kDa, V1 subunit G2	1.08412	0.0301295
ATRBRCAPATHWAY	ATM	cMyc	472	ataxia telangiectasia mutated	-1.17372	0.704388
	MRE11A	cMyc	4361	MRE11 meiotic recombination 11 homolog A (S. cerevisiae)	1.3317	0.000242238
	RAD1	cMyc	5810	RAD1 homolog (S. pombe)	1.52986	0.888694
	RAD50	cMyc	10111	RAD50 homolog (S. cerevisiae)	-1.0195	0.59557
	RAD9A	cMyc	5883	RAD9 homolog A (S. pombe)	-1.02919	0.0408382
	TP53	cMyc	7157	tumor protein p53	1.48435	0.102969
HSA04360-AXON_GUIDANCE	CDK5	Klf4	1020	cyclin-dependent kinase 5	-1.05142	0.191213
	DPYSL2	Klf4,Oct4|Klf4,Oct4	1808	dihydropyrimidinase-like 2	1.102	0.257714
	DPYSL5	Klf4	56896	dihydropyrimidinase-like 5	1.30221	0.395608
	EFNA1	Klf4,Oct4|Klf4,Oct4	1942	ephrin-A1	-9.88455	1.95594e-05
	EFNB2	2010-10-04	1948	ephrin-B2	-1.11904	0.0719296
	EPHA2	Klf4	1969	EPH receptor A2	-1.2109	0.0948102
	EPHA4	2010-10-04	2043	EPH receptor A4	1.0694	0.0220453
	EPHB4	Klf4,Oct4|Klf4,Oct4	2050	EPH receptor B4	1.45615	0.0269043
	L1CAM	Klf4	3897	L1 cell adhesion molecule	4.25562	0.00140873
	NCK2	Klf4,Oct4|Klf4,Oct4	8440	NCK adaptor protein 2	-1.06806	0.799094
	NFAT5	2010-10-04	10725	nuclear factor of activated T-cells 5, tonicity-responsive	-2.54061	0.000799914	*
	NFATC1	Klf4,Oct4|Klf4,Oct4	4772	nuclear factor of activated T-cells, cytoplasmic, calcineurin-dependent 1	1.01268	0.869479
	NFATC2	Klf4	4773	nuclear factor of activated T-cells, cytoplasmic, calcineurin-dependent 2	1.00663	0.785782
	NFATC3	Klf4	4775	nuclear factor of activated T-cells, cytoplasmic, calcineurin-dependent 3	-1.02115	0.0758712
	NFATC4	Klf4	4776	nuclear factor of activated T-cells, cytoplasmic, calcineurin-dependent 4	-2.87502	0.00204125	*
	NRAS	Klf4	4893	neuroblastoma RAS viral (v-ras) oncogene homolog	-1.26586	0.192208
	PLXNA2	2010-10-04	5362	plexin A2	1.36167	0.603065
	PLXNB1	Klf4	5364	plexin B1	1.50727	0.694706
	RAC1	Klf4,Oct4|Klf4,Oct4	5879	ras-related C3 botulinum toxin substrate 1 (rho family, small GTP binding protein Rac1)	-1.0156	0.00817009
	SEMA6A	Klf4,Oct4|Klf4,Oct4	57556	sema domain, transmembrane domain (TM), and cytoplasmic domain, (semaphorin) 6A	12.4839	5.8641e-05	*
HSA05217-BASAL_CELL_CARCINOMA	CTNNB1	Klf4	1499	catenin (cadherin-associated protein), beta 1, 88kDa	1.0169	0.634717
	FZD10	Klf4,Sox2,Oct4,Oct4|Sox2	11211	frizzled homolog 10 (Drosophila)	1.13659	0.499906
	FZD2	Sox2,Oct4,Oct4|Sox2	2535	frizzled homolog 2 (Drosophila)	-4.36576	0.0116073
	FZD8	2010-10-04	8325	frizzled homolog 8 (Drosophila)	1.00905	0.00723703
	GLI1	Klf4,Oct4	2735	GLI family zinc finger 1	3.20491	0.000187022	*
	HHIP	Sox2,Oct4,Oct4|Sox2	64399	hedgehog interacting protein	-3.32349	0.0074642
	PTCH	Sox2,Oct4,Oct4|Sox2	5727	patched homolog 1 (Drosophila)	1.25773	0.0148177
	PTCH2	2010-10-04	8643	patched homolog 2 (Drosophila)	-1.13575	0.826652
	TCF7	Sox2,Oct4,Oct4|Sox2	6932	transcription factor 7 (T-cell specific, HMG-box)	1.33196	0.000216646
	TCF7L1	Klf4,Sox2,Oct4,Oct4|Sox2	83439	transcription factor 7-like 1 (T-cell specific, HMG-box)	3.25479	0.00234746	*
	TP53	Klf4,Sox2,Oct4,Oct4|Sox2	7157	tumor protein p53	1.48435	0.102969
BCRPATHWAY	ELK1	Klf4	2002	ELK1, member of ETS oncogene family	-1.3832	0.209225
	JUN	Klf4	3725	jun oncogene	1.16885	0.361159
	NFATC1	Klf4	4772	nuclear factor of activated T-cells, cytoplasmic, calcineurin-dependent 1	1.01268	0.869479
	NFATC2	Klf4	4773	nuclear factor of activated T-cells, cytoplasmic, calcineurin-dependent 2	1.00663	0.785782
	NFATC3	Klf4	4775	nuclear factor of activated T-cells, cytoplasmic, calcineurin-dependent 3	-1.02115	0.0758712
	NFATC4	Klf4	4776	nuclear factor of activated T-cells, cytoplasmic, calcineurin-dependent 4	-2.87502	0.00204125	*
	RAC1	Klf4	5879	ras-related C3 botulinum toxin substrate 1 (rho family, small GTP binding protein Rac1)	-1.0156	0.00817009
	SHC1	Klf4	6464	SHC (Src homology 2 domain containing) transforming protein 1	-1.3638	0.006384
	SYT1	Klf4	6857	synaptotagmin I	1.20305	0.92192
HSA05219-BLADDER_CANCER	CCND1	Klf4,cMyc,Oct4	595	cyclin D1	-1.36245	0.000160861
	CDH1	2010-10-04	999	cadherin 1, type 1, E-cadherin (epithelial)	2889.52	3.1143e-05	*
	CDK4	Klf4,cMyc,Oct4	1019	cyclin-dependent kinase 4	-1.12183	0.561646
	DAPK1	Klf4	1612	death-associated protein kinase 1	4.55659	0.000215907	*
	E2F3	cMyc	1871	E2F transcription factor 3	1.22216	0.00016403
	MYC	2010-10-04	4609	v-myc myelocytomatosis viral oncogene homolog (avian)	1.01985	0.56206
	NRAS	Klf4	4893	neuroblastoma RAS viral (v-ras) oncogene homolog	-1.26586	0.192208
	RB1	Klf4,cMyc	5925	retinoblastoma 1	-1.73247	3.46692e-05
	TP53	Klf4,cMyc,Oct4	7157	tumor protein p53	1.48435	0.102969
	VEGFC	Klf4,Oct4	7424	vascular endothelial growth factor C	-25.2722	8.80201e-05	*
BREAST_CANCER_ESTROGEN_SIGNALING	ACTB	Klf4	60	actin, beta	1.00517	0.605873
	ATF2	Klf4,cMyc|Klf4,cMyc	1386	activating transcription factor 2	-1.30197	0.570229
	CCND1	Sox2|Klf4,Klf4,Sox2,cMyc|Klf4,Oct4|Klf4,cMyc,Oct4	595	cyclin D1	-1.36245	0.000160861
	CCNE1	cMyc	898	cyclin E1	1.62587	8.17111e-05
	CDH1	2010-10-04	999	cadherin 1, type 1, E-cadherin (epithelial)	2889.52	3.1143e-05	*
	CDKN1B	2010-10-04	1027	cyclin-dependent kinase inhibitor 1B (p27, Kip1)	1.26348	0.0608712
	COL6A1	Klf4	1291	collagen, type VI, alpha 1	3.90232	0.000141962
	CTNNB1	Klf4	1499	catenin (cadherin-associated protein), beta 1, 88kDa	1.0169	0.634717
	CTSB	Klf4,cMyc|Klf4,cMyc	1508	cathepsin B	-14.0875	7.23432e-05	*
	GABRP	2010-10-04	2568	gamma-aminobutyric acid (GABA) A receptor, pi	1.61215	0.759213
	GATA3	2010-10-04	2625	GATA binding protein 3	5.05537	0.00168253	*
	HSPB1	Klf4	3315	heat shock 27kDa protein 1	-3.15882	6.37613e-05	*
	ID2	Klf4,Oct4|Klf4,Oct4	3398	inhibitor of DNA binding 2, dominant negative helix-loop-helix protein	-1.41668	0.540125
	IGFBP2	Sox2|Klf4,Klf4,Sox2,cMyc|Klf4,cMyc	3485	insulin-like growth factor binding protein 2, 36kDa	4.70252	1.76322e-05	*
	JUN	Klf4,cMyc|Klf4,Oct4|Klf4,cMyc,Oct4	3725	jun oncogene	1.16885	0.361159
	KIT	Sox2|Klf4,Klf4,Sox2,Oct4|Klf4,Oct4	3815	v-kit Hardy-Zuckerman 4 feline sarcoma viral oncogene homolog	1.15201	0.115578
	KLF5	Sox2|Klf4,Klf4,Sox2,cMyc|Klf4,Oct4|Klf4,cMyc,Oct4	688	Kruppel-like factor 5 (intestinal)	-1.15133	0.105309
	NME1	cMyc	4830	non-metastatic cells 1, protein (NM23A) expressed in	-1.06064	0.0381972
	RPL27	cMyc	6155	ribosomal protein L27	1.14784	0.0937823
	TP53	Sox2|Klf4,Klf4,Sox2,cMyc|Klf4,Oct4|Klf4,cMyc,Oct4	7157	tumor protein p53	1.48435	0.102969
HSA04662-B_CELL_RECEPTOR_SIGNALING_PATHWAY	FCGR2B	2010-10-04	2213	Fc fragment of IgG, low affinity IIb, receptor (CD32)	-1.0473	0.588322
	JUN	Klf4,Oct4|Klf4,Oct4	3725	jun oncogene	1.16885	0.361159
	NFAT5	2010-10-04	10725	nuclear factor of activated T-cells 5, tonicity-responsive	-2.54061	0.000799914	*
	NFATC1	Klf4,Oct4|Klf4,Oct4	4772	nuclear factor of activated T-cells, cytoplasmic, calcineurin-dependent 1	1.01268	0.869479
	NFATC2	Klf4	4773	nuclear factor of activated T-cells, cytoplasmic, calcineurin-dependent 2	1.00663	0.785782
	NFATC3	Klf4	4775	nuclear factor of activated T-cells, cytoplasmic, calcineurin-dependent 3	-1.02115	0.0758712
	NFATC4	Klf4	4776	nuclear factor of activated T-cells, cytoplasmic, calcineurin-dependent 4	-2.87502	0.00204125	*
	NFKBIA	Klf4,Oct4|Klf4,Oct4	4792	nuclear factor of kappa light polypeptide gene enhancer in B-cells inhibitor, alpha	1.02564	0.482011
	NRAS	Klf4	4893	neuroblastoma RAS viral (v-ras) oncogene homolog	-1.26586	0.192208
	PLCG2	Klf4,Oct4|Klf4,Oct4	5336	phospholipase C, gamma 2 (phosphatidylinositol-specific)	1.98816	0.00254113
	PTPN6	Klf4	5777	protein tyrosine phosphatase, non-receptor type 6	12.0562	0.000169249	*
	RAC1	Klf4,Oct4|Klf4,Oct4	5879	ras-related C3 botulinum toxin substrate 1 (rho family, small GTP binding protein Rac1)	-1.0156	0.00817009
CALCINEURINPATHWAY	MARCKS	Klf4	4082	myristoylated alanine-rich protein kinase C substrate	-1.28646	0.0292889
	NFATC1	Klf4	4772	nuclear factor of activated T-cells, cytoplasmic, calcineurin-dependent 1	1.01268	0.869479
	NFATC2	Klf4	4773	nuclear factor of activated T-cells, cytoplasmic, calcineurin-dependent 2	1.00663	0.785782
	NFATC3	Klf4	4775	nuclear factor of activated T-cells, cytoplasmic, calcineurin-dependent 3	-1.02115	0.0758712
	NFATC4	Klf4	4776	nuclear factor of activated T-cells, cytoplasmic, calcineurin-dependent 4	-2.87502	0.00204125	*
	SYT1	Klf4	6857	synaptotagmin I	1.20305	0.92192
CALCINEURIN_NF_AT_SIGNALING	ACTB	Klf4	60	actin, beta	1.00517	0.605873
	GATA3	2010-10-04	2625	GATA binding protein 3	5.05537	0.00168253	*
	JUNB	Klf4	3726	jun B proto-oncogene	-1.19622	0.0206295
	MEF2D	Klf4	4209	myocyte enhancer factor 2D	-1.49108	0.039872
	NCK2	Klf4,Oct4	8440	NCK adaptor protein 2	-1.06806	0.799094
	NFAT5	2010-10-04	10725	nuclear factor of activated T-cells 5, tonicity-responsive	-2.54061	0.000799914	*
	NFATC1	Klf4,Oct4	4772	nuclear factor of activated T-cells, cytoplasmic, calcineurin-dependent 1	1.01268	0.869479
	NFATC2	Klf4	4773	nuclear factor of activated T-cells, cytoplasmic, calcineurin-dependent 2	1.00663	0.785782
	NFATC3	Klf4	4775	nuclear factor of activated T-cells, cytoplasmic, calcineurin-dependent 3	-1.02115	0.0758712
	NFATC4	Klf4	4776	nuclear factor of activated T-cells, cytoplasmic, calcineurin-dependent 4	-2.87502	0.00204125	*
	SP3	2010-10-04	6670	Sp3 transcription factor	-1.14553	0.79312
	TGFB1	Klf4	7040	transforming growth factor, beta 1	-1.45181	0.00752253
CALCIUM_REGULATION_IN_CARDIAC_CELLS	ADRB3	Klf4,Oct4|Klf4,Oct4	155	adrenergic, beta-3-, receptor	1.23369	0.270485
	ANXA6	Klf4	309	annexin A6	-2.40982	0.00014042	*
	ATP1B1	Klf4,Oct4|Klf4,Oct4	481	ATPase, Na+/K+ transporting, beta 1 polypeptide	1.116	0.188561
	ATP1B2	2010-10-04	482	ATPase, Na+/K+ transporting, beta 2 polypeptide	45.9207	0.000106038	*
	CAMK2D	Klf4,Oct4|Klf4,Oct4	817	calcium/calmodulin-dependent protein kinase II delta	1.06919	0.0149091
	CHRM3	2010-10-04	1131	cholinergic receptor, muscarinic 3	39.002	0.000438385	*
	GJA1	2010-10-04	2697	gap junction protein, alpha 1, 43kDa	2.33019	0.000214109	*
	GJB3	Klf4,Oct4|Klf4,Oct4	2707	gap junction protein, beta 3, 31kDa	4.63534	0.123407
	GJB5	Klf4	2709	gap junction protein, beta 5, 31.1kDa	4.78467	0.00091702	*
	KCNJ3	Klf4	3760	potassium inwardly-rectifying channel, subfamily J, member 3	-1.01305	0.703731
	PLCB3	Klf4,Oct4|Klf4,Oct4	5331	phospholipase C, beta 3 (phosphatidylinositol-specific)	-1.25746	0.145281
	RGS10	Klf4	6001	regulator of G-protein signaling 10	-1.64052	0.000533305
	RGS11	Klf4	8786	regulator of G-protein signaling 11	-2.0864	0.00806215
	RGS16	2010-10-04	6004	regulator of G-protein signaling 16	88.4906	8.88642e-05	*
	YWHAH	Klf4	7533	tyrosine 3-monooxygenase/tryptophan 5-monooxygenase activation protein, eta polypeptide	-1.00978	0.867407
HSA04020-CALCIUM_SIGNALING_PATHWAY	ADRB3	Klf4,Oct4|Klf4,Oct4	155	adrenergic, beta-3-, receptor	1.23369	0.270485
	CAMK2D	Klf4,Oct4|Klf4,Oct4	817	calcium/calmodulin-dependent protein kinase II delta	1.06919	0.0149091
	CD38	Klf4,Oct4|Klf4,Oct4	952	CD38 molecule	1.45349	0.647797
	CHRM3	2010-10-04	1131	cholinergic receptor, muscarinic 3	39.002	0.000438385	*
	ERBB3	Klf4	2065	v-erb-b2 erythroblastic leukemia viral oncogene homolog 3 (avian)	57.3362	0.000141426	*
	PLCB3	Klf4,Oct4|Klf4,cMyc,Oct4	5331	phospholipase C, beta 3 (phosphatidylinositol-specific)	-1.25746	0.145281
	PLCD3	Klf4	113026	phospholipase C, delta 3	-1.14251	0.00741712
	PLCG2	Klf4,Oct4|Klf4,Oct4	5336	phospholipase C, gamma 2 (phosphatidylinositol-specific)	1.98816	0.00254113
	PPID	cMyc	5481	peptidylprolyl isomerase D	-1.47825	0.993506
	SLC25A4	Klf4	291	solute carrier family 25 (mitochondrial carrier; adenine nucleotide translocator), member 4	2.16518	0.372432
	SPHK2	cMyc	56848	sphingosine kinase 2	-1.12505	0.185528
	VDAC1	cMyc,Oct4	7416	voltage-dependent anion channel 1	1.20063	0.0395868
	VDAC2	cMyc	7417	voltage-dependent anion channel 2	1.14992	0.189127
	VDAC3	cMyc	7419	voltage-dependent anion channel 3	-1.15734	0.470569
CARM_ERPATHWAY	CCND1	Sox2	595	cyclin D1	-1.36245	0.000160861
	GTF2A1	Sox2	2957	general transcription factor IIA, 1, 19/37kDa	-1.41252	0.732144
	HDAC2	Sox2	3066	histone deacetylase 2	1.33078	0.000464208
	NR0B1	Sox2	190	nuclear receptor subfamily 0, group B, member 1	3.05189	0.000420088	*
	PELP1	Sox2	27043	proline, glutamate and leucine rich protein 1	1.87968	9.88047e-05
CELLCYCLEPATHWAY	CCND1	Klf4,cMyc|Klf4,cMyc	595	cyclin D1	-1.36245	0.000160861
	CCND2	Klf4	894	cyclin D2	-1.75933	0.000179126
	CCND3	Klf4,cMyc|Klf4,cMyc	896	cyclin D3	-1.97744	8.69346e-05
	CCNE1	cMyc	898	cyclin E1	1.62587	8.17111e-05
	CDC2	Klf4,cMyc|Klf4,cMyc	983	cell division cycle 2, G1 to S and G2 to M	-1.08123	0.832742
	CDK4	Klf4,cMyc|Klf4,cMyc	1019	cyclin-dependent kinase 4	-1.12183	0.561646
	RB1	Klf4,cMyc|Klf4,cMyc	5925	retinoblastoma 1	-1.73247	3.46692e-05
	TFDP1	cMyc	7027	transcription factor Dp-1	1.64784	0.894847
HSA04514-CELL_ADHESION_MOLECULES	CDH1	2010-10-04	999	cadherin 1, type 1, E-cadherin (epithelial)	2889.52	3.1143e-05	*
	CDH2	Klf4	1000	cadherin 2, type 1, N-cadherin (neuronal)	1.78045	0.000223858
	CLDN14	Klf4	23562	claudin 14	1.18983	0.0310666
	GLG1	Klf4,Oct4	2734	golgi apparatus protein 1	-1.14177	0.025353
	IGSF4	2010-10-04	23705	cell adhesion molecule 1	-1.20998	0.0114611
	ITGA9	Klf4	3680	integrin, alpha 9	4.50825	0.00455606	*
	JAM2	Klf4,Oct4	58494	junctional adhesion molecule 2	-1.00292	0.000427646
	L1CAM	Klf4	3897	L1 cell adhesion molecule	4.25562	0.00140873
	MPZL1	2010-10-04	9019	myelin protein zero-like 1	-1.34387	0.000100409
	PVRL2	Klf4	5819	poliovirus receptor-related 2 (herpesvirus entry mediator B)	-1.08697	0.916557
	PVRL3	2010-10-04	25945	poliovirus receptor-related 3	-1.25764	0.592475
HSA01430-CELL_COMMUNICATION	ACTB	Klf4	60	actin, beta	1.00517	0.605873
	COL1A1	Klf4	1277	collagen, type I, alpha 1	-3.96945	0.000668213
	COL5A3	Klf4	50509	collagen, type V, alpha 3	1.39552	0.00455218
	COL6A1	Klf4	1291	collagen, type VI, alpha 1	3.90232	0.000141962
	FN1	Klf4,Sox2,Oct4,Oct4|Sox2	2335	fibronectin 1	-2.0171	0.0348945
	GJA1	Sox2,Oct4,Oct4|Sox2	2697	gap junction protein, alpha 1, 43kDa	2.33019	0.000214109	*
	GJB3	Klf4,Sox2,Oct4,Oct4|Sox2	2707	gap junction protein, beta 3, 31kDa	4.63534	0.123407
	GJB5	Klf4	2709	gap junction protein, beta 5, 31.1kDa	4.78467	0.00091702	*
	INA	Klf4	9118	internexin neuronal intermediate filament protein, alpha	1.07157	0.149827
	LAMA1	Klf4,Sox2,Oct4,Oct4|Sox2	284217	laminin, alpha 1	-1.53206	0.017173
	LAMC2	Sox2	3918	laminin, gamma 2	2.58034	0.0348582
	LMNB1	Klf4	4001	lamin B1	1.16406	0.00566091
	PRPH	Klf4	5630	peripherin	4.13719	0.00885502	*
	SPP1	Sox2,Oct4,Oct4|Sox2	6696	secreted phosphoprotein 1	2.22206	0.307337
	VIM	Klf4,Sox2,Oct4,Oct4|Sox2	7431	vimentin	-1.92261	0.0216923
HSA04110-CELL_CYCLE	ABL1	Sox2	25	c-abl oncogene 1, receptor tyrosine kinase	-1.02675	0.0270894
	ANAPC11	Klf4,cMyc|Klf4,cMyc	51529	anaphase promoting complex subunit 11	-1.08889	0.582448
	ANAPC4	Klf4,Oct4|Klf4,Oct4	29945	anaphase promoting complex subunit 4	1.21867	0.00165983
	ANAPC5	Klf4,Sox2|Klf4|Oct4|cMyc,Sox2,Oct4|Klf4,cMyc|Oct4|Klf4,cMyc|Sox2|Klf4,Oct4|cMyc,Oct4|Sox2,Sox2|Klf4,Sox2|cMyc,cMyc|Klf4,cMyc,Oct4,cMyc|Oct4|Sox2,Oct4|Sox2|Klf4	51433	anaphase promoting complex subunit 5	-1.1849	0.248348
	ATM	cMyc	472	ataxia telangiectasia mutated	-1.17372	0.704388
	BUB1B	cMyc,Oct4|cMyc,Oct4	701	budding uninhibited by benzimidazoles 1 homolog beta (yeast)	-1.43225	0.60186
	CCND1	Klf4,Sox2|Klf4|Oct4|cMyc,Sox2,Oct4|Klf4,cMyc|Oct4|Klf4,cMyc|Sox2|Klf4,Oct4|cMyc,Oct4|Sox2,Sox2|Klf4,Sox2|cMyc,cMyc|Klf4,cMyc,Oct4,cMyc|Oct4|Sox2,Oct4|Sox2|Klf4	595	cyclin D1	-1.36245	0.000160861
	CCND2	Klf4	894	cyclin D2	-1.75933	0.000179126
	CCND3	Klf4,cMyc|Klf4,Oct4|Klf4,cMyc|Oct4|Klf4,cMyc,Oct4|cMyc,Oct4	896	cyclin D3	-1.97744	8.69346e-05
	CCNE1	cMyc	898	cyclin E1	1.62587	8.17111e-05
	CDC14A	Klf4,Oct4|Klf4,Oct4	8556	CDC14 cell division cycle 14 homolog A (S. cerevisiae)	2.88051	0.0549648
	CDC14B	cMyc,Oct4|cMyc,Oct4	8555	CDC14 cell division cycle 14 homolog B (S. cerevisiae)	-1.45862	0.878711
	CDC2	Klf4,cMyc|Klf4,cMyc	983	cell division cycle 2, G1 to S and G2 to M	-1.08123	0.832742
	CDC20	Sox2|Klf4,Klf4,Sox2,Oct4|Klf4,Oct4,Oct4|Sox2|Klf4,Oct4|Sox2	991	cell division cycle 20 homolog (S. cerevisiae)	-1.46698	0.00118202
	CDC25B	2010-10-04	994	cell division cycle 25 homolog B (S. pombe)	-1.16237	0.000472848
	CDC26	cMyc	246184	cell division cycle 26 homolog (S. cerevisiae)	-1.11886	0.733367
	CDK4	Klf4,cMyc|Klf4,Oct4|Klf4,cMyc|Oct4|Klf4,cMyc,Oct4|cMyc,Oct4	1019	cyclin-dependent kinase 4	-1.12183	0.561646
	CDKN1B	2010-10-04	1027	cyclin-dependent kinase inhibitor 1B (p27, Kip1)	1.26348	0.0608712
	E2F3	cMyc	1871	E2F transcription factor 3	1.22216	0.00016403
	GADD45A	2010-10-04	1647	growth arrest and DNA-damage-inducible, alpha	-1.67687	0.06519
	GADD45G	Sox2|cMyc,Sox2,cMyc,Oct4|cMyc,Oct4,cMyc|Oct4|Sox2,Oct4|Sox2	10912	growth arrest and DNA-damage-inducible, gamma	10.0299	5.0487e-05	*
	HDAC2	Sox2	3066	histone deacetylase 2	1.33078	0.000464208
	MCM3	cMyc	4172	minichromosome maintenance complex component 3	1.2088	0.000373858
	MCM7	cMyc	4176	minichromosome maintenance complex component 7	-1.11456	0.00143994
	ORC2L	cMyc	4999	origin recognition complex, subunit 2-like (yeast)	-1.19191	0.128949
	PRKDC	cMyc	5591	protein kinase, DNA-activated, catalytic polypeptide	-1.17983	0.180922
	RB1	Klf4,cMyc|Klf4,cMyc	5925	retinoblastoma 1	-1.73247	3.46692e-05
	RBL2	2010-10-04	5934	retinoblastoma-like 2 (p130)	-1.12701	0.00125867
	SMAD2	2010-10-04	4087	SMAD family member 2	1.04148	0.00592008
	SMAD3	Sox2|cMyc,Sox2,cMyc,Oct4|cMyc,Oct4,cMyc|Oct4|Sox2,Oct4|Sox2	4088	SMAD family member 3	-2.20742	0.000188092	*
	SMAD4	Klf4	4089	SMAD family member 4	-1.33134	0.515678
	SMC1L1	Sox2|cMyc,Sox2,cMyc	8243	structural maintenance of chromosomes 1A	1.29353	0.423038
	TFDP1	cMyc	7027	transcription factor Dp-1	1.64784	0.894847
	TGFB1	Klf4	7040	transforming growth factor, beta 1	-1.45181	0.00752253
	TP53	Klf4,Sox2|Klf4|Oct4|cMyc,Sox2,Oct4|Klf4,cMyc|Oct4|Klf4,cMyc|Sox2|Klf4,Oct4|cMyc,Oct4|Sox2,Sox2|Klf4,Sox2|cMyc,cMyc|Klf4,cMyc,Oct4,cMyc|Oct4|Sox2,Oct4|Sox2|Klf4	7157	tumor protein p53	1.48435	0.102969
	WEE1	Klf4,Sox2|Klf4|Oct4|cMyc,Sox2,Oct4|Klf4,cMyc|Oct4|Klf4,cMyc|Sox2|Klf4,Oct4|cMyc,Oct4|Sox2,Sox2|Klf4,Sox2|cMyc,cMyc|Klf4,cMyc,Oct4,cMyc|Oct4|Sox2,Oct4|Sox2|Klf4	7465	WEE1 homolog (S. pombe)	1.8645	5.39657e-05
	YWHAG	Klf4,Sox2|Klf4|Oct4|cMyc,Sox2,Oct4|Klf4,cMyc|Oct4|Klf4,cMyc|Sox2|Klf4,Oct4|cMyc,Oct4|Sox2,Sox2|Klf4,Sox2|cMyc,cMyc|Klf4,cMyc,Oct4,cMyc|Oct4|Sox2,Oct4|Sox2|Klf4	7532	tyrosine 3-monooxygenase/tryptophan 5-monooxygenase activation protein, gamma polypeptide	-1.15862	0.0220523
	YWHAH	Klf4	7533	tyrosine 3-monooxygenase/tryptophan 5-monooxygenase activation protein, eta polypeptide	-1.00978	0.867407
	YWHAZ	Klf4	7534	tyrosine 3-monooxygenase/tryptophan 5-monooxygenase activation protein, zeta polypeptide	1.01848	0.45746
CELL_CYCLE_KEGG	ABL1	Sox2	25	c-abl oncogene 1, receptor tyrosine kinase	-1.02675	0.0270894
	ATM	cMyc	472	ataxia telangiectasia mutated	-1.17372	0.704388
	BUB1B	cMyc,Oct4|cMyc,Oct4	701	budding uninhibited by benzimidazoles 1 homolog beta (yeast)	-1.43225	0.60186
	CCND2	Klf4	894	cyclin D2	-1.75933	0.000179126
	CCND3	Klf4,cMyc|Klf4,Oct4|Klf4,cMyc,Oct4|cMyc,Oct4	896	cyclin D3	-1.97744	8.69346e-05
	CCNE1	cMyc	898	cyclin E1	1.62587	8.17111e-05
	CDC14A	Klf4,Oct4|Klf4,Oct4	8556	CDC14 cell division cycle 14 homolog A (S. cerevisiae)	2.88051	0.0549648
	CDC14B	cMyc,Oct4|cMyc,Oct4	8555	CDC14 cell division cycle 14 homolog B (S. cerevisiae)	-1.45862	0.878711
	CDC2	Klf4,cMyc|Klf4,cMyc	983	cell division cycle 2, G1 to S and G2 to M	-1.08123	0.832742
	CDC20	Klf4,Sox2,Oct4|Klf4,Oct4	991	cell division cycle 20 homolog (S. cerevisiae)	-1.46698	0.00118202
	CDC25B	2010-10-04	994	cell division cycle 25 homolog B (S. pombe)	-1.16237	0.000472848
	CDH1	2010-10-04	999	cadherin 1, type 1, E-cadherin (epithelial)	2889.52	3.1143e-05	*
	CDK4	Klf4,cMyc|Klf4,Oct4|Klf4,cMyc,Oct4|cMyc,Oct4	1019	cyclin-dependent kinase 4	-1.12183	0.561646
	E2F3	cMyc	1871	E2F transcription factor 3	1.22216	0.00016403
	E2F4	Klf4,Oct4|Klf4,Oct4	1874	E2F transcription factor 4, p107/p130-binding	-1.22271	0.281884
	GADD45A	2010-10-04	1647	growth arrest and DNA-damage-inducible, alpha	-1.67687	0.06519
	HDAC2	Sox2	3066	histone deacetylase 2	1.33078	0.000464208
	HDAC6	Klf4	10013	histone deacetylase 6	1.09548	0.837592
	MCM3	cMyc	4172	minichromosome maintenance complex component 3	1.2088	0.000373858
	MCM7	cMyc	4176	minichromosome maintenance complex component 7	-1.11456	0.00143994
	ORC2L	cMyc	4999	origin recognition complex, subunit 2-like (yeast)	-1.19191	0.128949
	PRKDC	cMyc	5591	protein kinase, DNA-activated, catalytic polypeptide	-1.17983	0.180922
	RB1	Klf4,cMyc|Klf4,cMyc	5925	retinoblastoma 1	-1.73247	3.46692e-05
	SMAD4	Klf4	4089	SMAD family member 4	-1.33134	0.515678
	TFDP1	cMyc	7027	transcription factor Dp-1	1.64784	0.894847
	TGFB1	Klf4	7040	transforming growth factor, beta 1	-1.45181	0.00752253
	TP53	Klf4,Sox2,cMyc|Klf4,Oct4|Klf4,cMyc,Oct4|cMyc,Oct4	7157	tumor protein p53	1.48435	0.102969
	WEE1	Klf4,Sox2,cMyc|Klf4,Oct4|Klf4,cMyc,Oct4|cMyc,Oct4	7465	WEE1 homolog (S. pombe)	1.8645	5.39657e-05
HSA05110-CHOLERA_INFECTION	ARF6	cMyc	382	ADP-ribosylation factor 6	-1.29696	0.579456
	ATP6V0D1	cMyc	9114	ATPase, H+ transporting, lysosomal 38kDa, V0 subunit d1	-2.05443	0.000436488	*
	ATP6V1A	cMyc	523	ATPase, H+ transporting, lysosomal 70kDa, V1 subunit A	1.01123	0.142484
	ATP6V1F	cMyc	9296	ATPase, H+ transporting, lysosomal 14kDa, V1 subunit F	-1.09459	0.000570445
	ATP6V1G2	cMyc	534	ATPase, H+ transporting, lysosomal 13kDa, V1 subunit G2	1.08412	0.0301295
	PDIA4	cMyc	9601	protein disulfide isomerase family A, member 4	-1.05952	0.498661
HSA05220-CHRONIC_MYELOID_LEUKEMIA	ABL1	Sox2	25	c-abl oncogene 1, receptor tyrosine kinase	-1.02675	0.0270894
	CBL	cMyc,Oct4|cMyc,Oct4	867	Cas-Br-M (murine) ecotropic retroviral transforming sequence	-1.04081	0.136934
	CCND1	Klf4,Sox2,cMyc,Oct4|cMyc,Oct4,Oct4|Sox2	595	cyclin D1	-1.36245	0.000160861
	CDK4	Klf4,cMyc,Oct4|cMyc,Oct4	1019	cyclin-dependent kinase 4	-1.12183	0.561646
	CDKN1B	2010-10-04	1027	cyclin-dependent kinase inhibitor 1B (p27, Kip1)	1.26348	0.0608712
	E2F3	cMyc	1871	E2F transcription factor 3	1.22216	0.00016403
	HDAC2	Sox2	3066	histone deacetylase 2	1.33078	0.000464208
	MYC	Oct4|cMyc,Oct4	4609	v-myc myelocytomatosis viral oncogene homolog (avian)	1.01985	0.56206
	NFKBIA	Klf4,Sox2,Oct4,Oct4|Sox2	4792	nuclear factor of kappa light polypeptide gene enhancer in B-cells inhibitor, alpha	1.02564	0.482011
	NRAS	Klf4	4893	neuroblastoma RAS viral (v-ras) oncogene homolog	-1.26586	0.192208
	RB1	Klf4,cMyc	5925	retinoblastoma 1	-1.73247	3.46692e-05
	SHC1	Klf4	6464	SHC (Src homology 2 domain containing) transforming protein 1	-1.3638	0.006384
	SHC4	Sox2,Oct4,Oct4|Sox2	399694	SHC (Src homology 2 domain containing) family, member 4	1.0149	0.0566412
	SMAD3	Sox2,cMyc,Oct4|cMyc,Oct4,Oct4|Sox2	4088	SMAD family member 3	-2.20742	0.000188092	*
	SMAD4	Klf4	4089	SMAD family member 4	-1.33134	0.515678
	TGFB1	Klf4	7040	transforming growth factor, beta 1	-1.45181	0.00752253
	TGFBR1	2010-10-04	7046	transforming growth factor, beta receptor 1	-1.17592	0.963314
	TP53	Klf4,Sox2,cMyc,Oct4|cMyc,Oct4,Oct4|Sox2	7157	tumor protein p53	1.48435	0.102969
CIRCADIAN_EXERCISE	HERPUD1	Klf4	9709	homocysteine-inducible, endoplasmic reticulum stress-inducible, ubiquitin-like domain member 1	-1.90654	0.000789838
	HSPA8	Klf4	3312	heat shock 70kDa protein 8	1.16151	0.855642
	KLF9	Klf4	687	Kruppel-like factor 9	-1.2644	0.120554
	NCOA4	Klf4	8031	nuclear receptor coactivator 4	-1.22398	0.0193506
	TUBB3	Klf4	10381	tubulin, beta 3	-1.28298	0.386852
HSA05210-COLORECTAL_CANCER	BAX	Klf4,cMyc	581	BCL2-associated X protein	1.16929	0.98299
	BIRC5	cMyc	332	baculoviral IAP repeat-containing 5	-1.14021	0.594515
	CASP3	Sox2,Oct4,Oct4|Sox2	836	caspase 3, apoptosis-related cysteine peptidase	2.15124	0.000370917	*
	CCND1	Klf4,Sox2,Oct4|Klf4,cMyc,Oct4|cMyc,Oct4,Oct4|Sox2	595	cyclin D1	-1.36245	0.000160861
	CTNNB1	Klf4	1499	catenin (cadherin-associated protein), beta 1, 88kDa	1.0169	0.634717
	FZD10	Klf4,Sox2,Oct4|Klf4,Oct4,Oct4|Sox2	11211	frizzled homolog 10 (Drosophila)	1.13659	0.499906
	FZD2	Sox2,Oct4,Oct4|Sox2	2535	frizzled homolog 2 (Drosophila)	-4.36576	0.0116073
	FZD8	2010-10-04	8325	frizzled homolog 8 (Drosophila)	1.00905	0.00723703
	JUN	Klf4,Oct4|Klf4,cMyc,Oct4|cMyc,Oct4	3725	jun oncogene	1.16885	0.361159
	MLH1	cMyc	4292	mutL homolog 1, colon cancer, nonpolyposis type 2 (E. coli)	-1.42266	0.14219
	MYC	Oct4|cMyc,Oct4	4609	v-myc myelocytomatosis viral oncogene homolog (avian)	1.01985	0.56206
	RAC1	Klf4,Oct4|Klf4,Oct4	5879	ras-related C3 botulinum toxin substrate 1 (rho family, small GTP binding protein Rac1)	-1.0156	0.00817009
	SMAD2	2010-10-04	4087	SMAD family member 2	1.04148	0.00592008
	SMAD3	Sox2,cMyc,Oct4|cMyc,Oct4,Oct4|Sox2	4088	SMAD family member 3	-2.20742	0.000188092	*
	SMAD4	Klf4	4089	SMAD family member 4	-1.33134	0.515678
	TCF7	Sox2,Oct4,Oct4|Sox2	6932	transcription factor 7 (T-cell specific, HMG-box)	1.33196	0.000216646
	TCF7L1	Klf4,Sox2,Oct4|Klf4,Oct4,Oct4|Sox2	83439	transcription factor 7-like 1 (T-cell specific, HMG-box)	3.25479	0.00234746	*
	TGFB1	Klf4	7040	transforming growth factor, beta 1	-1.45181	0.00752253
	TGFBR1	2010-10-04	7046	transforming growth factor, beta receptor 1	-1.17592	0.963314
	TP53	Klf4,Sox2,Oct4|Klf4,cMyc,Oct4|cMyc,Oct4,Oct4|Sox2	7157	tumor protein p53	1.48435	0.102969
HSA04060-CYTOKINE_CYTOKINE_RECEPTOR_INTERACTION	ACVR2A	2010-10-04	92	activin A receptor, type IIA	1.01191	0.0249939
	EDA	2010-10-04	1896	ectodysplasin A	13.3401	0.00091307	*
	IL20RA	2010-10-04	53832	interleukin 20 receptor, alpha	1.05286	0.573767
	IL23A	2010-10-04	51561	interleukin 23, alpha subunit p19	7.34153	9.19884e-05	*
	KIT	2010-10-04	3815	v-kit Hardy-Zuckerman 4 feline sarcoma viral oncogene homolog	1.15201	0.115578
	TGFBR1	2010-10-04	7046	transforming growth factor, beta receptor 1	-1.17592	0.963314
	TNFRSF19	2010-10-04	55504	tumor necrosis factor receptor superfamily, member 19	-5.68488	0.000207984
	VEGFC	2010-10-04	7424	vascular endothelial growth factor C	-25.2722	8.80201e-05	*
HSA03030-DNA_POLYMERASE	POLA	cMyc	5422	polymerase (DNA directed), alpha 1, catalytic subunit	-1.31799	0.0920505
	POLA2	cMyc	23649	polymerase (DNA directed), alpha 2 (70kD subunit)	-1.27957	0.0387769
	POLD2	cMyc	5425	polymerase (DNA directed), delta 2, regulatory subunit 50kDa	-1.15107	0.40506
	POLH	cMyc	5429	polymerase (DNA directed), eta	-3.25848	0.000479874	*
	POLI	cMyc	11201	polymerase (DNA directed) iota	1.33372	0.00101063
	REV3L	cMyc	5980	REV3-like, catalytic subunit of DNA polymerase zeta (yeast)	-2.0517	0.000486059	*
DNA_REPLICATION_REACTOME	CDT1	cMyc	81620	chromatin licensing and DNA replication factor 1	-1.4767	0.981397
	MCM3	cMyc	4172	minichromosome maintenance complex component 3	1.2088	0.000373858
	MCM7	cMyc	4176	minichromosome maintenance complex component 7	-1.11456	0.00143994
	ORC2L	cMyc	4999	origin recognition complex, subunit 2-like (yeast)	-1.19191	0.128949
	POLA2	cMyc	23649	polymerase (DNA directed), alpha 2 (70kD subunit)	-1.27957	0.0387769
	POLD2	cMyc	5425	polymerase (DNA directed), delta 2, regulatory subunit 50kDa	-1.15107	0.40506
	RFC1	cMyc	5981	replication factor C (activator 1) 1, 145kDa	1.10855	0.484005
	RPA2	cMyc	6118	replication protein A2, 32kDa	-1.16634	0.00104809
HSA04512-ECM_RECEPTOR_INTERACTION	COL1A1	Klf4	1277	collagen, type I, alpha 1	-3.96945	0.000668213
	COL5A3	Klf4	50509	collagen, type V, alpha 3	1.39552	0.00455218
	COL6A1	Klf4	1291	collagen, type VI, alpha 1	3.90232	0.000141962
	DAG1	Klf4	1605	dystroglycan 1 (dystrophin-associated glycoprotein 1)	1.06162	0.424254
	FN1	Klf4,Sox2	2335	fibronectin 1	-2.0171	0.0348945
	ITGA1	Sox2	3672	integrin, alpha 1	-6.8792	0.000750338
	ITGA9	Klf4,Sox2	3680	integrin, alpha 9	4.50825	0.00455606	*
	LAMA1	Klf4,Sox2	284217	laminin, alpha 1	-1.53206	0.017173
	LAMC2	Sox2	3918	laminin, gamma 2	2.58034	0.0348582
	SPP1	Sox2	6696	secreted phosphoprotein 1	2.22206	0.307337
HSA05213-ENDOMETRIAL_CANCER	CCND1	Klf4,Sox2,Oct4,Oct4|Sox2	595	cyclin D1	-1.36245	0.000160861
	CDH1	2010-10-04	999	cadherin 1, type 1, E-cadherin (epithelial)	2889.52	3.1143e-05	*
	CTNNA1	Klf4	1495	catenin (cadherin-associated protein), alpha 1, 102kDa	-1.09205	0.0835541
	CTNNB1	Klf4	1499	catenin (cadherin-associated protein), beta 1, 88kDa	1.0169	0.634717
	ELK1	Klf4,Sox2,Oct4,Oct4|Sox2	2002	ELK1, member of ETS oncogene family	-1.3832	0.209225
	FOXO3A	Klf4	2309	forkhead box O3	-1.02194	0.290483
	MYC	2010-10-04	4609	v-myc myelocytomatosis viral oncogene homolog (avian)	1.01985	0.56206
	NRAS	Klf4	4893	neuroblastoma RAS viral (v-ras) oncogene homolog	-1.26586	0.192208
	TCF7	Sox2,Oct4,Oct4|Sox2	6932	transcription factor 7 (T-cell specific, HMG-box)	1.33196	0.000216646
	TCF7L1	Klf4,Sox2,Oct4,Oct4|Sox2	83439	transcription factor 7-like 1 (T-cell specific, HMG-box)	3.25479	0.00234746	*
	TP53	Klf4,Sox2,Oct4,Oct4|Sox2	7157	tumor protein p53	1.48435	0.102969
HSA05120-EPITHELIAL_CELL_SIGNALING_IN_HELICOBACTER_PYLORI_INFECTION	ATP6V0D1	Klf4,Sox2,Oct4|Klf4,Oct4|Sox2,Sox2|Klf4,cMyc,Oct4,Oct4|Sox2|Klf4	9114	ATPase, H+ transporting, lysosomal 38kDa, V0 subunit d1	-2.05443	0.000436488	*
	ATP6V1A	cMyc	523	ATPase, H+ transporting, lysosomal 70kDa, V1 subunit A	1.01123	0.142484
	ATP6V1F	cMyc	9296	ATPase, H+ transporting, lysosomal 14kDa, V1 subunit F	-1.09459	0.000570445
	ATP6V1G2	cMyc	534	ATPase, H+ transporting, lysosomal 13kDa, V1 subunit G2	1.08412	0.0301295
	CASP3	Sox2,Oct4,Oct4|Sox2	836	caspase 3, apoptosis-related cysteine peptidase	2.15124	0.000370917	*
	JAM2	Sox2|Klf4,Klf4,Sox2,Oct4|Klf4,Oct4,Oct4|Sox2|Klf4,Oct4|Sox2	58494	junctional adhesion molecule 2	-1.00292	0.000427646
	JUN	Klf4,Oct4|Klf4,cMyc,Oct4	3725	jun oncogene	1.16885	0.361159
	MAPK11	Klf4,cMyc	5600	mitogen-activated protein kinase 11	-3.54498	0.000599987	*
	NFKBIA	Sox2|Klf4,Klf4,Sox2,Oct4|Klf4,Oct4,Oct4|Sox2|Klf4,Oct4|Sox2	4792	nuclear factor of kappa light polypeptide gene enhancer in B-cells inhibitor, alpha	1.02564	0.482011
	PLCG2	Sox2|Klf4,Klf4,Sox2,Oct4|Klf4,Oct4,Oct4|Sox2|Klf4,Oct4|Sox2	5336	phospholipase C, gamma 2 (phosphatidylinositol-specific)	1.98816	0.00254113
	RAC1	Klf4,Oct4|Klf4,Oct4	5879	ras-related C3 botulinum toxin substrate 1 (rho family, small GTP binding protein Rac1)	-1.0156	0.00817009
	SRC	Sox2|Klf4,Klf4,Sox2,Oct4|Klf4,Oct4,Oct4|Sox2|Klf4,Oct4|Sox2	6714	v-src sarcoma (Schmidt-Ruppin A-2) viral oncogene homolog (avian)	1.08028	0.945019
HSA04012-ERBB_SIGNALING_PATHWAY	ABL1	Sox2	25	c-abl oncogene 1, receptor tyrosine kinase	-1.02675	0.0270894
	CAMK2D	Klf4,Oct4|Klf4,Oct4	817	calcium/calmodulin-dependent protein kinase II delta	1.06919	0.0149091
	CBL	2010-10-04	867	Cas-Br-M (murine) ecotropic retroviral transforming sequence	-1.04081	0.136934
	CDKN1B	2010-10-04	1027	cyclin-dependent kinase inhibitor 1B (p27, Kip1)	1.26348	0.0608712
	ELK1	Klf4,Sox2,Oct4|Klf4,Oct4	2002	ELK1, member of ETS oncogene family	-1.3832	0.209225
	ERBB3	Klf4	2065	v-erb-b2 erythroblastic leukemia viral oncogene homolog 3 (avian)	57.3362	0.000141426	*
	JUN	Klf4,Oct4|Klf4,Oct4	3725	jun oncogene	1.16885	0.361159
	MYC	2010-10-04	4609	v-myc myelocytomatosis viral oncogene homolog (avian)	1.01985	0.56206
	NCK2	Klf4,Oct4|Klf4,Oct4	8440	NCK adaptor protein 2	-1.06806	0.799094
	NRAS	Klf4	4893	neuroblastoma RAS viral (v-ras) oncogene homolog	-1.26586	0.192208
	PLCG2	Klf4,Sox2,Oct4|Klf4,Oct4	5336	phospholipase C, gamma 2 (phosphatidylinositol-specific)	1.98816	0.00254113
	SHC1	Klf4	6464	SHC (Src homology 2 domain containing) transforming protein 1	-1.3638	0.006384
	SHC4	Sox2,Oct4	399694	SHC (Src homology 2 domain containing) family, member 4	1.0149	0.0566412
	SRC	Klf4,Sox2,Oct4|Klf4,Oct4	6714	v-src sarcoma (Schmidt-Ruppin A-2) viral oncogene homolog (avian)	1.08028	0.945019
FCER1PATHWAY	ELK1	Klf4	2002	ELK1, member of ETS oncogene family	-1.3832	0.209225
	JUN	Klf4	3725	jun oncogene	1.16885	0.361159
	NFATC1	Klf4	4772	nuclear factor of activated T-cells, cytoplasmic, calcineurin-dependent 1	1.01268	0.869479
	NFATC2	Klf4	4773	nuclear factor of activated T-cells, cytoplasmic, calcineurin-dependent 2	1.00663	0.785782
	NFATC3	Klf4	4775	nuclear factor of activated T-cells, cytoplasmic, calcineurin-dependent 3	-1.02115	0.0758712
	NFATC4	Klf4	4776	nuclear factor of activated T-cells, cytoplasmic, calcineurin-dependent 4	-2.87502	0.00204125	*
	SHC1	Klf4	6464	SHC (Src homology 2 domain containing) transforming protein 1	-1.3638	0.006384
	SYT1	Klf4	6857	synaptotagmin I	1.20305	0.92192
HSA04664-FC_EPSILON_RI_SIGNALING_PATHWAY	MAPK11	Klf4	5600	mitogen-activated protein kinase 11	-3.54498	0.000599987	*
	NRAS	Klf4	4893	neuroblastoma RAS viral (v-ras) oncogene homolog	-1.26586	0.192208
	PDK1	Klf4	5163	pyruvate dehydrogenase kinase, isozyme 1	-1.20329	0.800815
	PLCG2	Klf4	5336	phospholipase C, gamma 2 (phosphatidylinositol-specific)	1.98816	0.00254113
	RAC1	Klf4	5879	ras-related C3 botulinum toxin substrate 1 (rho family, small GTP binding protein Rac1)	-1.0156	0.00817009
FLAGELLAR_ASSEMBLY	ATP5O	cMyc	539	ATP synthase, H+ transporting, mitochondrial F1 complex, O subunit	-1.1467	0.0602894
	ATP6V0D1	cMyc	9114	ATPase, H+ transporting, lysosomal 38kDa, V0 subunit d1	-2.05443	0.000436488	*
	ATP6V1A	cMyc	523	ATPase, H+ transporting, lysosomal 70kDa, V1 subunit A	1.01123	0.142484
	ATP6V1F	cMyc	9296	ATPase, H+ transporting, lysosomal 14kDa, V1 subunit F	-1.09459	0.000570445
	ATP6V1G2	cMyc	534	ATPase, H+ transporting, lysosomal 13kDa, V1 subunit G2	1.08412	0.0301295
FMLPPATHWAY	ELK1	Klf4	2002	ELK1, member of ETS oncogene family	-1.3832	0.209225
	NFATC1	Klf4	4772	nuclear factor of activated T-cells, cytoplasmic, calcineurin-dependent 1	1.01268	0.869479
	NFATC2	Klf4	4773	nuclear factor of activated T-cells, cytoplasmic, calcineurin-dependent 2	1.00663	0.785782
	NFATC3	Klf4	4775	nuclear factor of activated T-cells, cytoplasmic, calcineurin-dependent 3	-1.02115	0.0758712
	NFATC4	Klf4	4776	nuclear factor of activated T-cells, cytoplasmic, calcineurin-dependent 4	-2.87502	0.00204125	*
	NFKBIA	Klf4	4792	nuclear factor of kappa light polypeptide gene enhancer in B-cells inhibitor, alpha	1.02564	0.482011
	RAC1	Klf4	5879	ras-related C3 botulinum toxin substrate 1 (rho family, small GTP binding protein Rac1)	-1.0156	0.00817009
	SYT1	Klf4	6857	synaptotagmin I	1.20305	0.92192
HSA04510-FOCAL_ADHESION	ACTB	Klf4	60	actin, beta	1.00517	0.605873
	ACTN1	Klf4,Oct4|Klf4,Oct4	87	actinin, alpha 1	-2.19763	0.000605105	*
	ACTN4	Sox2|Klf4,Klf4,Sox2,Oct4|Klf4,Oct4,Oct4|Sox2|Klf4,Oct4|Sox2	81	actinin, alpha 4	-2.34546	0.00100617	*
	BIRC2	Klf4,Sox2,Oct4|Klf4,cMyc|Oct4|Klf4,Oct4|cMyc,Oct4|Sox2,Sox2|Klf4,cMyc|Klf4,cMyc,Oct4,Oct4|Sox2|Klf4	329	baculoviral IAP repeat-containing 2	-1.45596	0.00010347
	CCND1	Klf4,Sox2,Oct4|Klf4,cMyc|Oct4|Klf4,Oct4|cMyc,Oct4|Sox2,Sox2|Klf4,cMyc|Klf4,cMyc,Oct4,Oct4|Sox2|Klf4	595	cyclin D1	-1.36245	0.000160861
	CCND2	Klf4	894	cyclin D2	-1.75933	0.000179126
	CCND3	Klf4,cMyc|Klf4,Oct4|Klf4,cMyc|Oct4|Klf4,cMyc,Oct4|cMyc,Oct4	896	cyclin D3	-1.97744	8.69346e-05
	COL1A1	Klf4	1277	collagen, type I, alpha 1	-3.96945	0.000668213
	COL5A3	Klf4	50509	collagen, type V, alpha 3	1.39552	0.00455218
	COL6A1	Klf4	1291	collagen, type VI, alpha 1	3.90232	0.000141962
	CTNNB1	Klf4	1499	catenin (cadherin-associated protein), beta 1, 88kDa	1.0169	0.634717
	DIAPH1	Klf4,cMyc|Klf4,Oct4|Klf4,cMyc|Oct4|Klf4,cMyc,Oct4|cMyc,Oct4	1729	diaphanous homolog 1 (Drosophila)	1.01439	0.446263
	ELK1	Sox2|Klf4,Klf4,Sox2,Oct4|Klf4,Oct4,Oct4|Sox2|Klf4,Oct4|Sox2	2002	ELK1, member of ETS oncogene family	-1.3832	0.209225
	FN1	Sox2|Klf4,Klf4,Sox2,Oct4|Klf4,Oct4,Oct4|Sox2|Klf4,Oct4|Sox2	2335	fibronectin 1	-2.0171	0.0348945
	GRLF1	cMyc	2909	glucocorticoid receptor DNA binding factor 1	-1.14175	0.855175
	ITGA1	Sox2,Oct4,Oct4|Sox2	3672	integrin, alpha 1	-6.8792	0.000750338
	ITGA9	Sox2|Klf4,Klf4,Sox2	3680	integrin, alpha 9	4.50825	0.00455606	*
	JUN	Klf4,cMyc|Klf4,Oct4|Klf4,cMyc|Oct4|Klf4,cMyc,Oct4|cMyc,Oct4	3725	jun oncogene	1.16885	0.361159
	LAMA1	Sox2|Klf4,Klf4,Sox2,Oct4|Klf4,Oct4,Oct4|Sox2|Klf4,Oct4|Sox2	284217	laminin, alpha 1	-1.53206	0.017173
	LAMC2	Sox2	3918	laminin, gamma 2	2.58034	0.0348582
	MYLPF	Sox2	29895	myosin light chain, phosphorylatable, fast skeletal muscle	7.59183	0.00033854	*
	PPP1CA	Klf4	5499	protein phosphatase 1, catalytic subunit, alpha isoform	-1.09256	0.584947
	PPP1CC	Klf4,Oct4|Klf4,Oct4	5501	protein phosphatase 1, catalytic subunit, gamma isoform	1.15854	0.00018459
	RAC1	Klf4,Oct4|Klf4,Oct4	5879	ras-related C3 botulinum toxin substrate 1 (rho family, small GTP binding protein Rac1)	-1.0156	0.00817009
	SHC1	Klf4	6464	SHC (Src homology 2 domain containing) transforming protein 1	-1.3638	0.006384
	SHC4	Sox2,Oct4,Oct4|Sox2	399694	SHC (Src homology 2 domain containing) family, member 4	1.0149	0.0566412
	SPP1	Sox2,Oct4,Oct4|Sox2	6696	secreted phosphoprotein 1	2.22206	0.307337
	SRC	Sox2|Klf4,Klf4,Sox2,Oct4|Klf4,Oct4,Oct4|Sox2|Klf4,Oct4|Sox2	6714	v-src sarcoma (Schmidt-Ruppin A-2) viral oncogene homolog (avian)	1.08028	0.945019
	VASP	Klf4,cMyc|Klf4,Oct4|Klf4,cMyc|Oct4|Klf4,cMyc,Oct4|cMyc,Oct4	7408	vasodilator-stimulated phosphoprotein	1.02896	0.476735
	VEGFC	Sox2|Klf4,Klf4,Sox2,Oct4|Klf4,Oct4,Oct4|Sox2|Klf4,Oct4|Sox2	7424	vascular endothelial growth factor C	-25.2722	8.80201e-05	*
G1PATHWAY	ATM	cMyc	472	ataxia telangiectasia mutated	-1.17372	0.704388
	CCND1	Klf4,cMyc|Klf4,cMyc	595	cyclin D1	-1.36245	0.000160861
	CCNE1	cMyc	898	cyclin E1	1.62587	8.17111e-05
	CDC2	Klf4,cMyc|Klf4,cMyc	983	cell division cycle 2, G1 to S and G2 to M	-1.08123	0.832742
	CDK4	Klf4,cMyc|Klf4,cMyc	1019	cyclin-dependent kinase 4	-1.12183	0.561646
	RB1	Klf4,cMyc|Klf4,cMyc	5925	retinoblastoma 1	-1.73247	3.46692e-05
	TFDP1	cMyc	7027	transcription factor Dp-1	1.64784	0.894847
	TGFB1	Klf4	7040	transforming growth factor, beta 1	-1.45181	0.00752253
	TP53	Klf4,cMyc|Klf4,cMyc	7157	tumor protein p53	1.48435	0.102969
G1_TO_S_CELL_CYCLE_REACTOME	ATM	cMyc	472	ataxia telangiectasia mutated	-1.17372	0.704388
	CCND1	Klf4,cMyc|Klf4,Oct4|Klf4,cMyc|Oct4|Klf4,cMyc,Oct4|cMyc,Oct4	595	cyclin D1	-1.36245	0.000160861
	CCND2	Klf4	894	cyclin D2	-1.75933	0.000179126
	CCND3	Klf4,cMyc|Klf4,Oct4|Klf4,cMyc|Oct4|Klf4,cMyc,Oct4|cMyc,Oct4	896	cyclin D3	-1.97744	8.69346e-05
	CCNE1	cMyc	898	cyclin E1	1.62587	8.17111e-05
	CDK4	Klf4,cMyc|Klf4,Oct4|Klf4,cMyc|Oct4|Klf4,cMyc,Oct4|cMyc,Oct4	1019	cyclin-dependent kinase 4	-1.12183	0.561646
	CDKN1B	2010-10-04	1027	cyclin-dependent kinase inhibitor 1B (p27, Kip1)	1.26348	0.0608712
	CREB3L4	Klf4	148327	cAMP responsive element binding protein 3-like 4	2.7455	0.00012603	*
	E2F3	cMyc	1871	E2F transcription factor 3	1.22216	0.00016403
	E2F4	Klf4,Oct4|Klf4,Oct4	1874	E2F transcription factor 4, p107/p130-binding	-1.22271	0.281884
	GADD45A	2010-10-04	1647	growth arrest and DNA-damage-inducible, alpha	-1.67687	0.06519
	GBA2	2010-10-04	57704	glucosidase, beta (bile acid) 2	-1.06273	0.970174
	MCM3	cMyc	4172	minichromosome maintenance complex component 3	1.2088	0.000373858
	MCM7	cMyc	4176	minichromosome maintenance complex component 7	-1.11456	0.00143994
	MYC	Oct4|cMyc,Oct4	4609	v-myc myelocytomatosis viral oncogene homolog (avian)	1.01985	0.56206
	ORC2L	cMyc	4999	origin recognition complex, subunit 2-like (yeast)	-1.19191	0.128949
	POLA2	cMyc	23649	polymerase (DNA directed), alpha 2 (70kD subunit)	-1.27957	0.0387769
	RB1	Klf4,cMyc|Klf4,cMyc	5925	retinoblastoma 1	-1.73247	3.46692e-05
	RPA2	cMyc	6118	replication protein A2, 32kDa	-1.16634	0.00104809
	TFDP1	cMyc	7027	transcription factor Dp-1	1.64784	0.894847
	TP53	Klf4,cMyc|Klf4,Oct4|Klf4,cMyc|Oct4|Klf4,cMyc,Oct4|cMyc,Oct4	7157	tumor protein p53	1.48435	0.102969
	WEE1	Klf4,cMyc|Klf4,Oct4|Klf4,cMyc|Oct4|Klf4,cMyc,Oct4|cMyc,Oct4	7465	WEE1 homolog (S. pombe)	1.8645	5.39657e-05
G2PATHWAY	ATM	cMyc	472	ataxia telangiectasia mutated	-1.17372	0.704388
	CDC2	cMyc	983	cell division cycle 2, G1 to S and G2 to M	-1.08123	0.832742
	PRKDC	cMyc	5591	protein kinase, DNA-activated, catalytic polypeptide	-1.17983	0.180922
	TP53	cMyc	7157	tumor protein p53	1.48435	0.102969
	WEE1	cMyc	7465	WEE1 homolog (S. pombe)	1.8645	5.39657e-05
HSA04540-GAP_JUNCTION	CDC2	Klf4,cMyc	983	cell division cycle 2, G1 to S and G2 to M	-1.08123	0.832742
	GJA1	Sox2,cMyc	2697	gap junction protein, alpha 1, 43kDa	2.33019	0.000214109	*
	MAP2K5	cMyc	5607	mitogen-activated protein kinase kinase 5	1.11083	0.686111
	NRAS	Klf4	4893	neuroblastoma RAS viral (v-ras) oncogene homolog	-1.26586	0.192208
	PLCB3	Sox2|Klf4,Klf4,Sox2,cMyc	5331	phospholipase C, beta 3 (phosphatidylinositol-specific)	-1.25746	0.145281
	SRC	Sox2|Klf4,Klf4,Sox2	6714	v-src sarcoma (Schmidt-Ruppin A-2) viral oncogene homolog (avian)	1.08028	0.945019
	TUBA3	Klf4	7846	tubulin, alpha 1a	1.03545	0.0156191
	TUBA6	Klf4	84790	tubulin, alpha 1c	-1.19621	0.667564
	TUBB	Sox2|Klf4,Klf4,Sox2,cMyc	203068	tubulin, beta	1.33825	0.00634731
	TUBB2A	Klf4	7280	tubulin, beta 2A	1.0467	0.808629
	TUBB2B	Sox2|Klf4,Klf4,Sox2,cMyc	347733	tubulin, beta 2B	17.0421	5.73307e-05	*
	TUBB2C	cMyc	10383	tubulin, beta 2C	1.58498	0.665957
	TUBB3	Sox2|Klf4,Klf4,Sox2	10381	tubulin, beta 3	-1.28298	0.386852
	TUBB6	Klf4	84617	tubulin, beta 6	-2.11056	0.000298288	*
HSA05214-GLIOMA	CAMK2D	Klf4,Oct4|Klf4,Oct4	817	calcium/calmodulin-dependent protein kinase II delta	1.06919	0.0149091
	CCND1	Klf4,Oct4|Klf4,cMyc,Oct4	595	cyclin D1	-1.36245	0.000160861
	CDK4	Klf4,Oct4|Klf4,cMyc,Oct4	1019	cyclin-dependent kinase 4	-1.12183	0.561646
	E2F3	cMyc	1871	E2F transcription factor 3	1.22216	0.00016403
	NRAS	Klf4	4893	neuroblastoma RAS viral (v-ras) oncogene homolog	-1.26586	0.192208
	PLCG2	Klf4,Oct4|Klf4,Oct4	5336	phospholipase C, gamma 2 (phosphatidylinositol-specific)	1.98816	0.00254113
	RB1	Klf4,cMyc	5925	retinoblastoma 1	-1.73247	3.46692e-05
	SHC1	Klf4	6464	SHC (Src homology 2 domain containing) transforming protein 1	-1.3638	0.006384
	SHC4	2010-10-04	399694	SHC (Src homology 2 domain containing) family, member 4	1.0149	0.0566412
	TP53	Klf4,Oct4|Klf4,cMyc,Oct4	7157	tumor protein p53	1.48435	0.102969
GLUCONEOGENESIS	ALDH3A2	Klf4	224	aldehyde dehydrogenase 3 family, member A2	4.67792	0.000684077	*
	ENO1	Klf4,cMyc	2023	enolase 1, (alpha)	-1.05596	0.729159
	HK2	Klf4,cMyc	3099	hexokinase 2	1.02628	0.0564588
	LDHA	Klf4,cMyc	3939	lactate dehydrogenase A	-1.36038	0.164524
	PDHA1	cMyc	5160	pyruvate dehydrogenase (lipoamide) alpha 1	-1.11066	0.00998641
	PFKP	Klf4	5214	phosphofructokinase, platelet	1.21842	0.246583
	PGK1	cMyc	5230	phosphoglycerate kinase 1	1.00131	0.166364
HSA00480-GLUTATHIONE_METABOLISM	GGT1	Klf4	2678	gamma-glutamyltransferase 1	1.58506	0.00514641
	GPX1	Klf4	2876	glutathione peroxidase 1	-1.23906	0.116082
	GSTM5	Klf4	2949	glutathione S-transferase mu 5	-1.79055	0.0281083
	IDH2	Klf4	3418	isocitrate dehydrogenase 2 (NADP+), mitochondrial	-1.17039	0.727628
	TXNDC12	Klf4	51060	thioredoxin domain containing 12 (endoplasmic reticulum)	1.03144	0.725951
HSA01030-GLYCAN_STRUCTURES_BIOSYNTHESIS_1	ALG3	cMyc,Oct4|cMyc,Oct4	10195	asparagine-linked glycosylation 3, alpha-1,3- mannosyltransferase homolog (S. cerevisiae)	-1.2411	0.739603
	ALG8	Sox2,cMyc,Oct4|cMyc,Oct4	79053	asparagine-linked glycosylation 8, alpha-1,3-glucosyltransferase homolog (S. cerevisiae)	-1.0727	0.774391
	B4GALT3	Klf4,cMyc	8703	UDP-Gal:betaGlcNAc beta 1,4- galactosyltransferase, polypeptide 3	1.20527	0.0944207
	DPAGT1	Klf4,Sox2,cMyc,Oct4|cMyc,Oct4	1798	dolichyl-phosphate (UDP-N-acetylglucosamine) N-acetylglucosaminephosphotransferase 1 (GlcNAc-1-P transferase)	1.04216	0.00193232
	EXT1	Sox2,Oct4	2131	exostoses (multiple) 1	-2.56041	0.00114373	*
	GALNT7	cMyc	51809	UDP-N-acetyl-alpha-D-galactosamine:polypeptide N-acetylgalactosaminyltransferase 7 (GalNAc-T7)	1.03239	0.534734
	HS3ST3B1	Sox2	9953	heparan sulfate (glucosamine) 3-O-sulfotransferase 3B1	-1.18759	0.805645
	HS6ST2	2010-10-04	90161	heparan sulfate 6-O-sulfotransferase 2	21.118	1.29106e-05	*
	MAN1A2	cMyc,Oct4|cMyc,Oct4	10905	mannosidase, alpha, class 1A, member 2	-1.58825	0.000502117
	MGAT1	Klf4	4245	mannosyl (alpha-1,3-)-glycoprotein beta-1,2-N-acetylglucosaminyltransferase	-1.6934	0.000653412
	OGT	Klf4,Sox2,cMyc,Oct4|cMyc,Oct4	8473	O-linked N-acetylglucosamine (GlcNAc) transferase (UDP-N-acetylglucosamine:polypeptide-N-acetylglucosaminyl transferase)	1.09132	0.3212
	ST6GAL1	Klf4,Oct4	6480	ST6 beta-galactosamide alpha-2,6-sialyltranferase 1	2.26156	0.00317315	*
	STT3B	cMyc	201595	STT3, subunit of the oligosaccharyltransferase complex, homolog B (S. cerevisiae)	-1.00527	0.00843974
HSA01031-GLYCAN_STRUCTURES_BIOSYNTHESIS_2	A4GALT	Klf4	53947	alpha 1,4-galactosyltransferase	-1.45035	0.74579
	B3GNT3	2010-10-04	10331	UDP-GlcNAc:betaGal beta-1,3-N-acetylglucosaminyltransferase 3	6.24031	7.377e-05	*
	B3GNT5	Klf4,Oct4	84002	UDP-GlcNAc:betaGal beta-1,3-N-acetylglucosaminyltransferase 5	1.47557	0.19531
	B4GALT3	Klf4	8703	UDP-Gal:betaGlcNAc beta 1,4- galactosyltransferase, polypeptide 3	1.20527	0.0944207
	GCNT2	Klf4,Oct4	2651	glucosaminyl (N-acetyl) transferase 2, I-branching enzyme (I blood group)	4.38067	0.000123486	*
	ST8SIA1	2010-10-04	6489	ST8 alpha-N-acetyl-neuraminide alpha-2,8-sialyltransferase 1	1.05784	0.758326
	UGCG	Klf4,Oct4	7357	UDP-glucose ceramide glucosyltransferase	-1.82626	0.00135036
HSA00561-GLYCEROLIPID_METABOLISM	ADPN	Klf4	80339	patatin-like phospholipase domain containing 3	-1.09124	0.0155947
	ALDH3A2	Klf4	224	aldehyde dehydrogenase 3 family, member A2	4.67792	0.000684077	*
	DGKA	Klf4	1606	diacylglycerol kinase, alpha 80kDa	-1.98736	0.0519792
	DGKE	Klf4	8526	diacylglycerol kinase, epsilon 64kDa	-1.00827	0.155884
	GLB1	Klf4	2720	galactosidase, beta 1	-2.24189	0.00364504	*
GLYCEROPHOSPHOLIPID_METABOLISM	AGPAT4	2010-10-04	56895	1-acylglycerol-3-phosphate O-acyltransferase 4 (lysophosphatidic acid acyltransferase, delta)	1.51669	0.00774894
	DGKA	Klf4	1606	diacylglycerol kinase, alpha 80kDa	-1.98736	0.0519792
	DGKE	Klf4	8526	diacylglycerol kinase, epsilon 64kDa	-1.00827	0.155884
	GPD2	Klf4,Oct4	2820	glycerol-3-phosphate dehydrogenase 2 (mitochondrial)	-1.5947	0.0407552
	PAFAH2	Klf4	5051	platelet-activating factor acetylhydrolase 2, 40kDa	-1.00541	0.156452
	PCYT1B	Klf4,Oct4	9468	phosphate cytidylyltransferase 1, choline, beta	24.3261	1.73117e-05	*
	PLCG2	Klf4,Oct4	5336	phospholipase C, gamma 2 (phosphatidylinositol-specific)	1.98816	0.00254113
	PPAP2B	2010-10-04	8613	phosphatidic acid phosphatase type 2B	-4.94639	0.00185016
HSA00564-GLYCEROPHOSPHOLIPID_METABOLISM	ADPN	Klf4,Oct4	80339	patatin-like phospholipase domain containing 3	-1.09124	0.0155947
	AGPAT4	2010-10-04	56895	1-acylglycerol-3-phosphate O-acyltransferase 4 (lysophosphatidic acid acyltransferase, delta)	1.51669	0.00774894
	DGKA	Klf4	1606	diacylglycerol kinase, alpha 80kDa	-1.98736	0.0519792
	DGKE	Klf4	8526	diacylglycerol kinase, epsilon 64kDa	-1.00827	0.155884
	GPD2	Klf4,Oct4	2820	glycerol-3-phosphate dehydrogenase 2 (mitochondrial)	-1.5947	0.0407552
	PCYT1B	Klf4,Oct4	9468	phosphate cytidylyltransferase 1, choline, beta	24.3261	1.73117e-05	*
	PPAP2B	2010-10-04	8613	phosphatidic acid phosphatase type 2B	-4.94639	0.00185016
HSA00260-GLYCINE_SERINE_AND_THREONINE_METABOLISM	GARS	cMyc	2617	glycyl-tRNA synthetase	1.24555	0.122266
	MAOA	cMyc	4128	monoamine oxidase A	1.21477	0.0213022
	SHMT1	cMyc	6470	serine hydroxymethyltransferase 1 (soluble)	1.18195	0.0563656
	SHMT2	cMyc	6472	serine hydroxymethyltransferase 2 (mitochondrial)	1.43615	0.597882
	TARSL1	cMyc	80222	threonyl-tRNA synthetase 2, mitochondrial (putative)	1.24065	0.00144748
GLYCOLYSIS	ALDH3A2	Klf4	224	aldehyde dehydrogenase 3 family, member A2	4.67792	0.000684077	*
	ENO1	Klf4,cMyc	2023	enolase 1, (alpha)	-1.05596	0.729159
	HK2	Klf4,cMyc	3099	hexokinase 2	1.02628	0.0564588
	LDHA	Klf4,cMyc	3939	lactate dehydrogenase A	-1.36038	0.164524
	PDHA1	cMyc	5160	pyruvate dehydrogenase (lipoamide) alpha 1	-1.11066	0.00998641
	PFKP	Klf4	5214	phosphofructokinase, platelet	1.21842	0.246583
	PGK1	cMyc	5230	phosphoglycerate kinase 1	1.00131	0.166364
GLYCOLYSIS_AND_GLUCONEOGENESIS	ENO1	cMyc	2023	enolase 1, (alpha)	-1.05596	0.729159
	GOT1	cMyc	2805	glutamic-oxaloacetic transaminase 1, soluble (aspartate aminotransferase 1)	1.03306	0.708236
	HK2	cMyc	3099	hexokinase 2	1.02628	0.0564588
	LDHA	cMyc	3939	lactate dehydrogenase A	-1.36038	0.164524
	PDHA1	cMyc	5160	pyruvate dehydrogenase (lipoamide) alpha 1	-1.11066	0.00998641
	PGK1	cMyc	5230	phosphoglycerate kinase 1	1.00131	0.166364
HSA00010-GLYCOLYSIS_AND_GLUCONEOGENESIS	ADH5	cMyc	128	alcohol dehydrogenase 5 (class III), chi polypeptide	1.26931	0.191155
	ALDH3A2	Klf4	224	aldehyde dehydrogenase 3 family, member A2	4.67792	0.000684077	*
	ENO1	Klf4,cMyc	2023	enolase 1, (alpha)	-1.05596	0.729159
	HK2	Klf4,cMyc	3099	hexokinase 2	1.02628	0.0564588
	LDHA	Klf4,cMyc	3939	lactate dehydrogenase A	-1.36038	0.164524
	PDHA1	cMyc	5160	pyruvate dehydrogenase (lipoamide) alpha 1	-1.11066	0.00998641
	PFKP	Klf4	5214	phosphofructokinase, platelet	1.21842	0.246583
	PGK1	cMyc	5230	phosphoglycerate kinase 1	1.00131	0.166364
HSA04912-GNRH_SIGNALING_PATHWAY	CAMK2D	Klf4,Oct4|Klf4,Oct4	817	calcium/calmodulin-dependent protein kinase II delta	1.06919	0.0149091
	ELK1	Klf4,Oct4|Klf4,Oct4	2002	ELK1, member of ETS oncogene family	-1.3832	0.209225
	JUN	Klf4,Oct4|Klf4,cMyc,Oct4	3725	jun oncogene	1.16885	0.361159
	LHB	Klf4	3972	luteinizing hormone beta polypeptide	1.01559	0.841015
	MAP2K3	cMyc	5606	mitogen-activated protein kinase kinase 3	1.42878	0.925546
	MAPK11	Klf4,cMyc	5600	mitogen-activated protein kinase 11	-3.54498	0.000599987	*
	NRAS	Klf4	4893	neuroblastoma RAS viral (v-ras) oncogene homolog	-1.26586	0.192208
	PLA2G6	cMyc	8398	phospholipase A2, group VI (cytosolic, calcium-independent)	1.4171	0.756763
	PLCB3	Klf4,Oct4|Klf4,cMyc,Oct4	5331	phospholipase C, beta 3 (phosphatidylinositol-specific)	-1.25746	0.145281
	SRC	Klf4,Oct4|Klf4,Oct4	6714	v-src sarcoma (Schmidt-Ruppin A-2) viral oncogene homolog (avian)	1.08028	0.945019
GPCRPATHWAY	ELK1	Klf4	2002	ELK1, member of ETS oncogene family	-1.3832	0.209225
	JUN	Klf4	3725	jun oncogene	1.16885	0.361159
	NFATC1	Klf4	4772	nuclear factor of activated T-cells, cytoplasmic, calcineurin-dependent 1	1.01268	0.869479
	NFATC2	Klf4	4773	nuclear factor of activated T-cells, cytoplasmic, calcineurin-dependent 2	1.00663	0.785782
	NFATC3	Klf4	4775	nuclear factor of activated T-cells, cytoplasmic, calcineurin-dependent 3	-1.02115	0.0758712
	NFATC4	Klf4	4776	nuclear factor of activated T-cells, cytoplasmic, calcineurin-dependent 4	-2.87502	0.00204125	*
	RPS6KA3	Klf4	6197	ribosomal protein S6 kinase, 90kDa, polypeptide 3	-1.13115	0.00862146
	SYT1	Klf4	6857	synaptotagmin I	1.20305	0.92192
G_PROTEIN_SIGNALING	AKAP1	Klf4,Oct4|Klf4,Oct4	8165	A kinase (PRKA) anchor protein 1	2.37706	0.000161236	*
	AKAP12	Klf4,Oct4|Klf4,Oct4	9590	A kinase (PRKA) anchor protein 12	-1.28012	0.00251338
	GNA13	Klf4,Oct4|Klf4,Oct4	10672	guanine nucleotide binding protein (G protein), alpha 13	-1.08791	0.001078
	KCNJ3	Klf4	3760	potassium inwardly-rectifying channel, subfamily J, member 3	-1.01305	0.703731
	NRAS	Klf4	4893	neuroblastoma RAS viral (v-ras) oncogene homolog	-1.26586	0.192208
	PDE8A	Klf4,Oct4|Klf4,Oct4	5151	phosphodiesterase 8A	1.17403	0.0214294
	PLCB3	Klf4,Oct4|Klf4,Oct4	5331	phospholipase C, beta 3 (phosphatidylinositol-specific)	-1.25746	0.145281
HDACPATHWAY	MEF2D	Klf4	4209	myocyte enhancer factor 2D	-1.49108	0.039872
	NFATC1	Klf4	4772	nuclear factor of activated T-cells, cytoplasmic, calcineurin-dependent 1	1.01268	0.869479
	NFATC2	Klf4	4773	nuclear factor of activated T-cells, cytoplasmic, calcineurin-dependent 2	1.00663	0.785782
	SYT1	Klf4	6857	synaptotagmin I	1.20305	0.92192
	YWHAH	Klf4	7533	tyrosine 3-monooxygenase/tryptophan 5-monooxygenase activation protein, eta polypeptide	-1.00978	0.867407
HSA04340-HEDGEHOG_SIGNALING_PATHWAY	CSNK1A1	2010-10-04	1452	casein kinase 1, alpha 1	1.06913	0.987747
	GLI1	2010-10-04	2735	GLI family zinc finger 1	3.20491	0.000187022	*
	HHIP	2010-10-04	64399	hedgehog interacting protein	-3.32349	0.0074642
	PTCH	2010-10-04	5727	patched homolog 1 (Drosophila)	1.25773	0.0148177
	PTCH2	2010-10-04	8643	patched homolog 2 (Drosophila)	-1.13575	0.826652
	ZIC2	2010-10-04	7546	Zic family member 2 (odd-paired homolog, Drosophila)	12.6098	0.00162925	*
HIVNEFPATHWAY	BIRC2	Klf4,cMyc|Klf4,cMyc	329	baculoviral IAP repeat-containing 2	-1.45596	0.00010347
	CASP2	cMyc	835	caspase 2, apoptosis-related cysteine peptidase	-1.12218	0.792031
	DAXX	Klf4	1616	death-domain associated protein	-1.59	0.280306
	LMNB1	Klf4,cMyc|Klf4,cMyc	4001	lamin B1	1.16406	0.00566091
	NFKBIA	Klf4	4792	nuclear factor of kappa light polypeptide gene enhancer in B-cells inhibitor, alpha	1.02564	0.482011
	PRKDC	cMyc	5591	protein kinase, DNA-activated, catalytic polypeptide	-1.17983	0.180922
	PSEN1	Klf4,cMyc|Klf4,cMyc	5663	presenilin 1	1.21649	0.0143181
	RB1	Klf4,cMyc|Klf4,cMyc	5925	retinoblastoma 1	-1.73247	3.46692e-05
	RIPK1	Klf4,cMyc|Klf4,cMyc	8737	receptor (TNFRSF)-interacting serine-threonine kinase 1	-1.09275	0.535336
IL2PATHWAY	ELK1	Klf4	2002	ELK1, member of ETS oncogene family	-1.3832	0.209225
	JAK3	Klf4	3718	Janus kinase 3	-1.13158	0.966589
	JUN	Klf4	3725	jun oncogene	1.16885	0.361159
	LCK	Klf4	3932	lymphocyte-specific protein tyrosine kinase	46.5794	0.000116178	*
	SHC1	Klf4	6464	SHC (Src homology 2 domain containing) transforming protein 1	-1.3638	0.006384
HSA00562-INOSITOL_PHOSPHATE_METABOLISM	IPMK	Klf4	253430	inositol polyphosphate multikinase	1.63464	0.408618
	ITPK1	Klf4	3705	inositol 1,3,4-triphosphate 5/6 kinase	2.10018	0.000377435	*
	PLCB3	Klf4	5331	phospholipase C, beta 3 (phosphatidylinositol-specific)	-1.25746	0.145281
	PLCD3	Klf4	113026	phospholipase C, delta 3	-1.14251	0.00741712
	PLCG2	Klf4	5336	phospholipase C, gamma 2 (phosphatidylinositol-specific)	1.98816	0.00254113
	SYNJ2	Klf4	8871	synaptojanin 2	1.51106	0.893723
HSA04910-INSULIN_SIGNALING_PATHWAY	CBL	2010-10-04	867	Cas-Br-M (murine) ecotropic retroviral transforming sequence	-1.04081	0.136934
	ELK1	Klf4,Oct4	2002	ELK1, member of ETS oncogene family	-1.3832	0.209225
	FOXO1A	Klf4,Oct4	2308	forkhead box O1	2.07317	0.000727001	*
	IRS1	Klf4	3667	insulin receptor substrate 1	-1.9762	0.0011357
	NRAS	Klf4	4893	neuroblastoma RAS viral (v-ras) oncogene homolog	-1.26586	0.192208
	PFKP	Klf4	5214	phosphofructokinase, platelet	1.21842	0.246583
	PPP1CA	Klf4	5499	protein phosphatase 1, catalytic subunit, alpha isoform	-1.09256	0.584947
	PPP1CC	Klf4,Oct4	5501	protein phosphatase 1, catalytic subunit, gamma isoform	1.15854	0.00018459
	SHC1	Klf4	6464	SHC (Src homology 2 domain containing) transforming protein 1	-1.3638	0.006384
	SHC4	2010-10-04	399694	SHC (Src homology 2 domain containing) family, member 4	1.0149	0.0566412
INTEGRIN_MEDIATED_CELL_ADHESION_KEGG	CAPN5	Klf4	726	calpain 5	1.13984	0.240386
	ITGA9	Klf4	3680	integrin, alpha 9	4.50825	0.00455606	*
	RAC1	Klf4	5879	ras-related C3 botulinum toxin substrate 1 (rho family, small GTP binding protein Rac1)	-1.0156	0.00817009
	SHC1	Klf4	6464	SHC (Src homology 2 domain containing) transforming protein 1	-1.3638	0.006384
	SRC	Klf4	6714	v-src sarcoma (Schmidt-Ruppin A-2) viral oncogene homolog (avian)	1.08028	0.945019
	VASP	Klf4	7408	vasodilator-stimulated phosphoprotein	1.02896	0.476735
HSA04630-JAK_STAT_SIGNALING_PATHWAY	CBL	cMyc,Oct4|cMyc,Oct4	867	Cas-Br-M (murine) ecotropic retroviral transforming sequence	-1.04081	0.136934
	CCND1	Klf4,Sox2,cMyc|Klf4,cMyc,Oct4|cMyc,Oct4,Oct4|Sox2	595	cyclin D1	-1.36245	0.000160861
	CCND2	Klf4	894	cyclin D2	-1.75933	0.000179126
	CCND3	Klf4,cMyc|Klf4,cMyc,Oct4|cMyc,Oct4	896	cyclin D3	-1.97744	8.69346e-05
	CISH	Klf4	1154	cytokine inducible SH2-containing protein	1.10517	0.0451471
	IL20RA	2010-10-04	53832	interleukin 20 receptor, alpha	1.05286	0.573767
	IL23A	Sox2,cMyc,Oct4|cMyc,Oct4,Oct4|Sox2	51561	interleukin 23, alpha subunit p19	7.34153	9.19884e-05	*
	ISGF3G	Klf4	10379	interferon regulatory factor 9	-2.39221	0.000599317	*
	JAK3	Klf4	3718	Janus kinase 3	-1.13158	0.966589
	MYC	Oct4|cMyc,Oct4	4609	v-myc myelocytomatosis viral oncogene homolog (avian)	1.01985	0.56206
	PIAS4	Klf4,Sox2,cMyc|Klf4,cMyc,Oct4|cMyc,Oct4,Oct4|Sox2	51588	protein inhibitor of activated STAT, 4	-1.12034	0.0386902
	PIM1	Klf4,cMyc|Klf4,cMyc	5292	pim-1 oncogene	6.97024	0.000106453	*
	PTPN6	Klf4	5777	protein tyrosine phosphatase, non-receptor type 6	12.0562	0.000169249	*
	SPRY2	Klf4,Sox2,cMyc|Klf4,cMyc,Oct4|cMyc,Oct4,Oct4|Sox2	10253	sprouty homolog 2 (Drosophila)	2.01511	0.112708
	STAM2	cMyc	10254	signal transducing adaptor molecule (SH3 domain and ITAM motif) 2	-1.1173	0.00690505
	STAT3	cMyc	6774	signal transducer and activator of transcription 3 (acute-phase response factor)	-1.01204	0.298113
	STAT4	Sox2,Oct4,Oct4|Sox2	6775	signal transducer and activator of transcription 4	1.4009	0.0109562
KERATINOCYTEPATHWAY	DAXX	Klf4	1616	death-domain associated protein	-1.59	0.280306
	ETS1	Klf4	2113	v-ets erythroblastosis virus E26 oncogene homolog 1 (avian)	-1.14925	0.0386377
	JUN	Klf4	3725	jun oncogene	1.16885	0.361159
	NFKBIA	Klf4	4792	nuclear factor of kappa light polypeptide gene enhancer in B-cells inhibitor, alpha	1.02564	0.482011
	RIPK1	Klf4	8737	receptor (TNFRSF)-interacting serine-threonine kinase 1	-1.09275	0.535336
KREBS_TCA_CYCLE	ACO2	cMyc	50	aconitase 2, mitochondrial	-1.01072	0.0182963
	IDH3G	cMyc	3421	isocitrate dehydrogenase 3 (NAD+) gamma	1.03666	0.000402457
	PDHA1	cMyc	5160	pyruvate dehydrogenase (lipoamide) alpha 1	-1.11066	0.00998641
	SDHA	cMyc	6389	succinate dehydrogenase complex, subunit A, flavoprotein (Fp)	1.03759	0.0109879
	SUCLG1	cMyc	8802	succinate-CoA ligase, alpha subunit	-1.05479	0.0463663
HSA04670-LEUKOCYTE_TRANSENDOTHELIAL_MIGRATION	ACTN1	Klf4,Oct4|Klf4,Oct4	87	actinin, alpha 1	-2.19763	0.000605105	*
	ACTN4	Klf4,Oct4|Klf4,Oct4	81	actinin, alpha 4	-2.34546	0.00100617	*
	CLDN14	Klf4	23562	claudin 14	1.18983	0.0310666
	CTNNA1	Klf4	1495	catenin (cadherin-associated protein), alpha 1, 102kDa	-1.09205	0.0835541
	CTNNB1	Klf4	1499	catenin (cadherin-associated protein), beta 1, 88kDa	1.0169	0.634717
	JAM2	Klf4,Oct4|Klf4,Oct4	58494	junctional adhesion molecule 2	-1.00292	0.000427646
	MAPK11	Klf4	5600	mitogen-activated protein kinase 11	-3.54498	0.000599987	*
	MSN	Klf4	4478	moesin	-3.5933	0.000195184	*
	PLCG2	Klf4,Oct4|Klf4,Oct4	5336	phospholipase C, gamma 2 (phosphatidylinositol-specific)	1.98816	0.00254113
	RAC1	Klf4,Oct4|Klf4,Oct4	5879	ras-related C3 botulinum toxin substrate 1 (rho family, small GTP binding protein Rac1)	-1.0156	0.00817009
	VASP	Klf4,Oct4|Klf4,Oct4	7408	vasodilator-stimulated phosphoprotein	1.02896	0.476735
HSA04720-LONG_TERM_POTENTIATION	CAMK2D	Klf4	817	calcium/calmodulin-dependent protein kinase II delta	1.06919	0.0149091
	NRAS	Klf4	4893	neuroblastoma RAS viral (v-ras) oncogene homolog	-1.26586	0.192208
	PLCB3	Klf4	5331	phospholipase C, beta 3 (phosphatidylinositol-specific)	-1.25746	0.145281
	PPP1CA	Klf4	5499	protein phosphatase 1, catalytic subunit, alpha isoform	-1.09256	0.584947
	PPP1CC	Klf4	5501	protein phosphatase 1, catalytic subunit, gamma isoform	1.15854	0.00018459
	RPS6KA3	Klf4	6197	ribosomal protein S6 kinase, 90kDa, polypeptide 3	-1.13115	0.00862146
MAPKPATHWAY	ATF2	Klf4,cMyc|Klf4,cMyc	1386	activating transcription factor 2	-1.30197	0.570229
	DAXX	Klf4	1616	death-domain associated protein	-1.59	0.280306
	ELK1	Klf4,Oct4|Klf4,Oct4	2002	ELK1, member of ETS oncogene family	-1.3832	0.209225
	JUN	Klf4,cMyc|Klf4,Oct4|Klf4,cMyc,Oct4	3725	jun oncogene	1.16885	0.361159
	MAP2K3	cMyc	5606	mitogen-activated protein kinase kinase 3	1.42878	0.925546
	MAP2K5	cMyc	5607	mitogen-activated protein kinase kinase 5	1.11083	0.686111
	MAP3K6	Klf4	9064	mitogen-activated protein kinase kinase kinase 6	-3.49106	2.05798e-05	*
	MAP4K4	Klf4,Oct4|Klf4,Oct4	9448	mitogen-activated protein kinase kinase kinase kinase 4	1.31685	0.801477
	MAPK11	Klf4,cMyc|Klf4,cMyc	5600	mitogen-activated protein kinase 11	-3.54498	0.000599987	*
	MAPKAPK3	Klf4	7867	mitogen-activated protein kinase-activated protein kinase 3	-1.34654	0.0894091
	MAX	Klf4,cMyc|Klf4,Oct4|Klf4,cMyc,Oct4	4149	MYC associated factor X	-1.00858	0.00104809
	MEF2D	Klf4	4209	myocyte enhancer factor 2D	-1.49108	0.039872
	MYC	2010-10-04	4609	v-myc myelocytomatosis viral oncogene homolog (avian)	1.01985	0.56206
	NFKBIA	Klf4,Oct4|Klf4,Oct4	4792	nuclear factor of kappa light polypeptide gene enhancer in B-cells inhibitor, alpha	1.02564	0.482011
	RAC1	Klf4,Oct4|Klf4,Oct4	5879	ras-related C3 botulinum toxin substrate 1 (rho family, small GTP binding protein Rac1)	-1.0156	0.00817009
	RIPK1	Klf4,cMyc|Klf4,cMyc	8737	receptor (TNFRSF)-interacting serine-threonine kinase 1	-1.09275	0.535336
	RPS6KA2	cMyc	6196	ribosomal protein S6 kinase, 90kDa, polypeptide 2	-1.82316	0.0366281
	RPS6KA3	Klf4	6197	ribosomal protein S6 kinase, 90kDa, polypeptide 3	-1.13115	0.00862146
	SHC1	Klf4	6464	SHC (Src homology 2 domain containing) transforming protein 1	-1.3638	0.006384
	TGFB1	Klf4	7040	transforming growth factor, beta 1	-1.45181	0.00752253
	TGFBR1	2010-10-04	7046	transforming growth factor, beta receptor 1	-1.17592	0.963314
HSA04010-MAPK_SIGNALING_PATHWAY	ATF2	Klf4,cMyc|Klf4,cMyc	1386	activating transcription factor 2	-1.30197	0.570229
	BDNF	Klf4	627	brain-derived neurotrophic factor	-1.29765	0.000198944
	CASP3	Sox2,Oct4,Oct4|Sox2	836	caspase 3, apoptosis-related cysteine peptidase	2.15124	0.000370917	*
	CDC25B	2010-10-04	994	cell division cycle 25 homolog B (S. pombe)	-1.16237	0.000472848
	DAXX	Klf4	1616	death-domain associated protein	-1.59	0.280306
	DDIT3	Klf4	1649	DNA-damage-inducible transcript 3	-1.40242	0.034242
	DUSP1	Sox2,Oct4,Oct4|Sox2	1843	dual specificity phosphatase 1	-2.37388	0.00021217	*
	DUSP6	Sox2|cMyc,Sox2,cMyc,Oct4|cMyc,Oct4,cMyc|Oct4|Sox2,Oct4|Sox2	1848	dual specificity phosphatase 6	1.08604	0.274069
	ELK1	Sox2|Klf4,Klf4,Sox2,Oct4|Klf4,Oct4,Oct4|Sox2|Klf4,Oct4|Sox2	2002	ELK1, member of ETS oncogene family	-1.3832	0.209225
	FGF19	Klf4,cMyc|Klf4,Oct4|Klf4,cMyc|Oct4|Klf4,cMyc,Oct4|cMyc,Oct4	9965	fibroblast growth factor 19	54.1757	1.70325e-05	*
	FGF4	2010-10-04	2249	fibroblast growth factor 4	3.3508	0.0136108
	FGFR2	Sox2,Oct4,Oct4|Sox2	2263	fibroblast growth factor receptor 2	165.324	0.000224459	*
	GADD45A	2010-10-04	1647	growth arrest and DNA-damage-inducible, alpha	-1.67687	0.06519
	GADD45G	Sox2|cMyc,Sox2,cMyc,Oct4|cMyc,Oct4,cMyc|Oct4|Sox2,Oct4|Sox2	10912	growth arrest and DNA-damage-inducible, gamma	10.0299	5.0487e-05	*
	JUN	Klf4,cMyc|Klf4,Oct4|Klf4,cMyc|Oct4|Klf4,cMyc,Oct4|cMyc,Oct4	3725	jun oncogene	1.16885	0.361159
	JUND	Klf4	3727	jun D proto-oncogene	1.03451	0.510973
	MAP2K3	cMyc	5606	mitogen-activated protein kinase kinase 3	1.42878	0.925546
	MAP2K5	cMyc	5607	mitogen-activated protein kinase kinase 5	1.11083	0.686111
	MAP3K6	Klf4	9064	mitogen-activated protein kinase kinase kinase 6	-3.49106	2.05798e-05	*
	MAP4K4	Sox2|Klf4,Klf4,Sox2,Oct4|Klf4,Oct4,Oct4|Sox2|Klf4,Oct4|Sox2	9448	mitogen-activated protein kinase kinase kinase kinase 4	1.31685	0.801477
	MAPK11	Klf4,cMyc|Klf4,cMyc	5600	mitogen-activated protein kinase 11	-3.54498	0.000599987	*
	MAPK8IP2	Klf4	23542	mitogen-activated protein kinase 8 interacting protein 2	-1.08043	0.0207793
	MAPKAPK3	Klf4	7867	mitogen-activated protein kinase-activated protein kinase 3	-1.34654	0.0894091
	MAX	Klf4,Sox2,Oct4|Klf4,cMyc|Oct4|Klf4,Oct4|cMyc,Oct4|Sox2,Sox2|Klf4,Sox2|cMyc,cMyc|Klf4,cMyc,Oct4,cMyc|Oct4|Sox2,Oct4|Sox2|Klf4	4149	MYC associated factor X	-1.00858	0.00104809
	MYC	Oct4|cMyc,Oct4	4609	v-myc myelocytomatosis viral oncogene homolog (avian)	1.01985	0.56206
	NFATC2	Klf4	4773	nuclear factor of activated T-cells, cytoplasmic, calcineurin-dependent 2	1.00663	0.785782
	NFATC4	Klf4	4776	nuclear factor of activated T-cells, cytoplasmic, calcineurin-dependent 4	-2.87502	0.00204125	*
	NRAS	Klf4	4893	neuroblastoma RAS viral (v-ras) oncogene homolog	-1.26586	0.192208
	PLA2G6	cMyc	8398	phospholipase A2, group VI (cytosolic, calcium-independent)	1.4171	0.756763
	PPM1A	cMyc	5494	protein phosphatase 1A (formerly 2C), magnesium-dependent, alpha isoform	-1.01962	0.171705
	RAC1	Klf4,Oct4|Klf4,Oct4	5879	ras-related C3 botulinum toxin substrate 1 (rho family, small GTP binding protein Rac1)	-1.0156	0.00817009
	RASGRP2	Klf4	10235	RAS guanyl releasing protein 2 (calcium and DAG-regulated)	6.52516	0.000564067	*
	RPS6KA2	cMyc	6196	ribosomal protein S6 kinase, 90kDa, polypeptide 2	-1.82316	0.0366281
	RPS6KA3	Klf4	6197	ribosomal protein S6 kinase, 90kDa, polypeptide 3	-1.13115	0.00862146
	STMN1	Klf4,Sox2,Oct4|Klf4,cMyc|Oct4|Klf4,Oct4|cMyc,Oct4|Sox2,Sox2|Klf4,Sox2|cMyc,cMyc|Klf4,cMyc,Oct4,cMyc|Oct4|Sox2,Oct4|Sox2|Klf4	3925	stathmin 1	-1.52672	0.239417
	TGFB1	Klf4	7040	transforming growth factor, beta 1	-1.45181	0.00752253
	TGFBR1	2010-10-04	7046	transforming growth factor, beta receptor 1	-1.17592	0.963314
	TP53	Klf4,Sox2,Oct4|Klf4,cMyc|Oct4|Klf4,Oct4|cMyc,Oct4|Sox2,Sox2|Klf4,Sox2|cMyc,cMyc|Klf4,cMyc,Oct4,cMyc|Oct4|Sox2,Oct4|Sox2|Klf4	7157	tumor protein p53	1.48435	0.102969
HSA04916-MELANOGENESIS	CAMK2D	Klf4,Oct4|Klf4,Oct4	817	calcium/calmodulin-dependent protein kinase II delta	1.06919	0.0149091
	CREB3L4	Klf4	148327	cAMP responsive element binding protein 3-like 4	2.7455	0.00012603	*
	CTNNB1	Klf4	1499	catenin (cadherin-associated protein), beta 1, 88kDa	1.0169	0.634717
	EDN1	Sox2|Klf4,Klf4,Sox2,Oct4|Klf4,Oct4,Oct4|Sox2,Oct4|Sox2|Klf4	1906	endothelin 1	1.98869	0.306633
	FZD10	Sox2|Klf4,Klf4,Sox2,Oct4|Klf4,Oct4,Oct4|Sox2,Oct4|Sox2|Klf4	11211	frizzled homolog 10 (Drosophila)	1.13659	0.499906
	FZD2	Sox2,Oct4,Oct4|Sox2	2535	frizzled homolog 2 (Drosophila)	-4.36576	0.0116073
	FZD8	2010-10-04	8325	frizzled homolog 8 (Drosophila)	1.00905	0.00723703
	KIT	Sox2|Klf4,Klf4,Sox2,Oct4|Klf4,Oct4,Oct4|Sox2,Oct4|Sox2|Klf4	3815	v-kit Hardy-Zuckerman 4 feline sarcoma viral oncogene homolog	1.15201	0.115578
	NRAS	Klf4	4893	neuroblastoma RAS viral (v-ras) oncogene homolog	-1.26586	0.192208
	PLCB3	Sox2|Klf4,Klf4,Sox2,Oct4|Klf4,Oct4,Oct4|Sox2,Oct4|Sox2|Klf4	5331	phospholipase C, beta 3 (phosphatidylinositol-specific)	-1.25746	0.145281
	TCF7	Sox2,Oct4,Oct4|Sox2	6932	transcription factor 7 (T-cell specific, HMG-box)	1.33196	0.000216646
	TCF7L1	Sox2|Klf4,Klf4,Sox2,Oct4|Klf4,Oct4,Oct4|Sox2,Oct4|Sox2|Klf4	83439	transcription factor 7-like 1 (T-cell specific, HMG-box)	3.25479	0.00234746	*
HSA05218-MELANOMA	CCND1	Klf4,cMyc|Klf4,cMyc,Oct4	595	cyclin D1	-1.36245	0.000160861
	CDH1	2010-10-04	999	cadherin 1, type 1, E-cadherin (epithelial)	2889.52	3.1143e-05	*
	CDK4	Klf4,cMyc|Klf4,cMyc,Oct4	1019	cyclin-dependent kinase 4	-1.12183	0.561646
	E2F3	cMyc	1871	E2F transcription factor 3	1.22216	0.00016403
	FGF19	Klf4,cMyc|Klf4,cMyc,Oct4	9965	fibroblast growth factor 19	54.1757	1.70325e-05	*
	FGF4	2010-10-04	2249	fibroblast growth factor 4	3.3508	0.0136108
	NRAS	Klf4	4893	neuroblastoma RAS viral (v-ras) oncogene homolog	-1.26586	0.192208
	RB1	Klf4,cMyc|Klf4,cMyc	5925	retinoblastoma 1	-1.73247	3.46692e-05
	TP53	Klf4,cMyc|Klf4,cMyc,Oct4	7157	tumor protein p53	1.48435	0.102969
MRNA_PROCESSING_REACTOME	CD2BP2	cMyc	10421	CD2 (cytoplasmic tail) binding protein 2	-1.32969	0.00139953
	CLK2	Klf4	1196	CDC-like kinase 2	1.2683	0.155328
	CPSF3	cMyc	51692	cleavage and polyadenylation specific factor 3, 73kDa	-1.08406	0.00363014
	CSTF2T	cMyc,Oct4	23283	cleavage stimulation factor, 3' pre-RNA, subunit 2, 64kDa, tau variant	-1.23314	0.0311286
	CSTF3	cMyc	1479	cleavage stimulation factor, 3' pre-RNA, subunit 3, 77kDa	-1.21445	0.0509546
	DDIT3	Klf4	1649	DNA-damage-inducible transcript 3	-1.40242	0.034242
	DHX15	cMyc	1665	DEAH (Asp-Glu-Ala-His) box polypeptide 15	-1.0493	0.0042163
	METTL3	cMyc	56339	methyltransferase like 3	1.26772	0.657111
	PPM1G	cMyc	5496	protein phosphatase 1G (formerly 2C), magnesium-dependent, gamma isoform	-1.44024	0.759856
	PRPF3	cMyc	9129	PRP3 pre-mRNA processing factor 3 homolog (S. cerevisiae)	-1.15495	0.915229
	PRPF4	2010-10-04	9128	PRP4 pre-mRNA processing factor 4 homolog (yeast)	-1.14092	0.785599
	PTBP1	Klf4,cMyc	5725	polypyrimidine tract binding protein 1	-1.12435	0.0238708
	PTBP2	2010-10-04	58155	polypyrimidine tract binding protein 2	2.79764	0.00027624	*
	RNMT	cMyc	8731	RNA (guanine-7-) methyltransferase	1.35277	0.0406358
	RNPS1	cMyc	10921	RNA binding protein S1, serine-rich domain	-1.18133	0.0389333
	SF3A3	2010-10-04	10946	splicing factor 3a, subunit 3, 60kDa	-1.20605	0.00487727
	SF3B4	2010-10-04	10262	splicing factor 3b, subunit 4, 49kDa	1.27887	0.14256
	SFRS2	Klf4	6427	splicing factor, arginine/serine-rich 2	1.17987	0.000621654
	SNRPA	cMyc	6626	small nuclear ribonucleoprotein polypeptide A	1.15032	0.00273275
	SNRPD3	cMyc	6634	small nuclear ribonucleoprotein D3 polypeptide 18kDa	-1.13969	0.00903518
	SRRM1	cMyc	10250	serine/arginine repetitive matrix 1	-1.00093	0.00968956
	TXNL4A	cMyc	10907	thioredoxin-like 4A	-1.01459	0.94658
	U2AF1	cMyc	7307	U2 small nuclear RNA auxiliary factor 1	-1.01213	0.00332861
	XRN2	Klf4,cMyc,Oct4	22803	5'-3' exoribonuclease 2	1.54268	0.34637
HSA04650-NATURAL_KILLER_CELL_MEDIATED_CYTOTOXICITY	CASP3	2010-10-04	836	caspase 3, apoptosis-related cysteine peptidase	2.15124	0.000370917	*
	LCK	Klf4	3932	lymphocyte-specific protein tyrosine kinase	46.5794	0.000116178	*
	NFAT5	2010-10-04	10725	nuclear factor of activated T-cells 5, tonicity-responsive	-2.54061	0.000799914	*
	NFATC1	Klf4,Oct4	4772	nuclear factor of activated T-cells, cytoplasmic, calcineurin-dependent 1	1.01268	0.869479
	NFATC2	Klf4	4773	nuclear factor of activated T-cells, cytoplasmic, calcineurin-dependent 2	1.00663	0.785782
	NFATC3	Klf4	4775	nuclear factor of activated T-cells, cytoplasmic, calcineurin-dependent 3	-1.02115	0.0758712
	NFATC4	Klf4	4776	nuclear factor of activated T-cells, cytoplasmic, calcineurin-dependent 4	-2.87502	0.00204125	*
	NRAS	Klf4	4893	neuroblastoma RAS viral (v-ras) oncogene homolog	-1.26586	0.192208
	PLCG2	Klf4,Oct4	5336	phospholipase C, gamma 2 (phosphatidylinositol-specific)	1.98816	0.00254113
	PTPN6	Klf4	5777	protein tyrosine phosphatase, non-receptor type 6	12.0562	0.000169249	*
	RAC1	Klf4,Oct4	5879	ras-related C3 botulinum toxin substrate 1 (rho family, small GTP binding protein Rac1)	-1.0156	0.00817009
	SHC1	Klf4	6464	SHC (Src homology 2 domain containing) transforming protein 1	-1.3638	0.006384
	SHC4	2010-10-04	399694	SHC (Src homology 2 domain containing) family, member 4	1.0149	0.0566412
HSA04080-NEUROACTIVE_LIGAND_RECEPTOR_INTERACTION	ADRB3	Klf4,Oct4	155	adrenergic, beta-3-, receptor	1.23369	0.270485
	BZRP	Klf4,Oct4	706	translocator protein (18kDa)	-6.44794	3.1865e-05	*
	CHRM3	2010-10-04	1131	cholinergic receptor, muscarinic 3	39.002	0.000438385	*
	GABRP	2010-10-04	2568	gamma-aminobutyric acid (GABA) A receptor, pi	1.61215	0.759213
	GRIA3	2010-10-04	2892	glutamate receptor, ionotrophic, AMPA 3	1.0469	0.493958
	KISS1R	Klf4	84634	KISS1 receptor	-1.27471	0.673082
	LHB	Klf4	3972	luteinizing hormone beta polypeptide	1.01559	0.841015
	MC5R	Klf4,Oct4	4161	melanocortin 5 receptor	-1.03794	0.142551
	THRA	Klf4	7067	thyroid hormone receptor, alpha (erythroblastic leukemia viral (v-erb-a) oncogene homolog, avian)	-1.46971	0.164756
NFATPATHWAY	CSNK1A1	Klf4	1452	casein kinase 1, alpha 1	1.06913	0.987747
	EDN1	Klf4	1906	endothelin 1	1.98869	0.306633
	NFATC1	Klf4	4772	nuclear factor of activated T-cells, cytoplasmic, calcineurin-dependent 1	1.01268	0.869479
	NFATC2	Klf4	4773	nuclear factor of activated T-cells, cytoplasmic, calcineurin-dependent 2	1.00663	0.785782
	NFATC3	Klf4	4775	nuclear factor of activated T-cells, cytoplasmic, calcineurin-dependent 3	-1.02115	0.0758712
	NFATC4	Klf4	4776	nuclear factor of activated T-cells, cytoplasmic, calcineurin-dependent 4	-2.87502	0.00204125	*
	SYT1	Klf4	6857	synaptotagmin I	1.20305	0.92192
HSA05223-NON_SMALL_CELL_LUNG_CANCER	CCND1	Klf4,cMyc,Oct4	595	cyclin D1	-1.36245	0.000160861
	CDK4	Klf4,cMyc,Oct4	1019	cyclin-dependent kinase 4	-1.12183	0.561646
	E2F3	cMyc	1871	E2F transcription factor 3	1.22216	0.00016403
	FOXO3A	Klf4	2309	forkhead box O3	-1.02194	0.290483
	NRAS	Klf4	4893	neuroblastoma RAS viral (v-ras) oncogene homolog	-1.26586	0.192208
	PLCG2	Klf4,Oct4	5336	phospholipase C, gamma 2 (phosphatidylinositol-specific)	1.98816	0.00254113
	RB1	Klf4,cMyc	5925	retinoblastoma 1	-1.73247	3.46692e-05
	RXRG	2010-10-04	6258	retinoid X receptor, gamma	-1.37638	0.893191
	TP53	Klf4,cMyc,Oct4	7157	tumor protein p53	1.48435	0.102969
HSA04330-NOTCH_SIGNALING_PATHWAY	DLL1	Sox2	28514	delta-like 1 (Drosophila)	3.18676	0.00216492	*
	HDAC2	Sox2	3066	histone deacetylase 2	1.33078	0.000464208
	NOTCH1	Sox2	4851	Notch homolog 1, translocation-associated (Drosophila)	-1.11592	0.717819
	NOTCH4	Sox2	4855	Notch homolog 4 (Drosophila)	1.40473	0.869145
	RBPSUH	Sox2	3516	recombination signal binding protein for immunoglobulin kappa J region	-2.13913	0.0091451
HSA00510-N_GLYCAN_BIOSYNTHESIS	ALG3	cMyc,Oct4	10195	asparagine-linked glycosylation 3, alpha-1,3- mannosyltransferase homolog (S. cerevisiae)	-1.2411	0.739603
	ALG8	cMyc,Oct4	79053	asparagine-linked glycosylation 8, alpha-1,3-glucosyltransferase homolog (S. cerevisiae)	-1.0727	0.774391
	B4GALT3	cMyc	8703	UDP-Gal:betaGlcNAc beta 1,4- galactosyltransferase, polypeptide 3	1.20527	0.0944207
	DPAGT1	cMyc,Oct4	1798	dolichyl-phosphate (UDP-N-acetylglucosamine) N-acetylglucosaminephosphotransferase 1 (GlcNAc-1-P transferase)	1.04216	0.00193232
	MAN1A2	cMyc,Oct4	10905	mannosidase, alpha, class 1A, member 2	-1.58825	0.000502117
	ST6GAL1	2010-10-04	6480	ST6 beta-galactosamide alpha-2,6-sialyltranferase 1	2.26156	0.00317315	*
	STT3B	cMyc	201595	STT3, subunit of the oligosaccharyltransferase complex, homolog B (S. cerevisiae)	-1.00527	0.00843974
ONE_CARBON_POOL_BY_FOLATE	ATIC	cMyc	471	5-aminoimidazole-4-carboxamide ribonucleotide formyltransferase/IMP cyclohydrolase	1.07434	0.00208502
	GART	cMyc	2618	phosphoribosylglycinamide formyltransferase, phosphoribosylglycinamide synthetase, phosphoribosylaminoimidazole synthetase	-1.2205	0.00141144
	MTHFD1	cMyc	4522	methylenetetrahydrofolate dehydrogenase (NADP+ dependent) 1, methenyltetrahydrofolate cyclohydrolase, formyltetrahydrofolate synthetase	-1.30695	0.10301
	SHMT1	cMyc	6470	serine hydroxymethyltransferase 1 (soluble)	1.18195	0.0563656
	SHMT2	cMyc	6472	serine hydroxymethyltransferase 2 (mitochondrial)	1.43615	0.597882
HSA00670-ONE_CARBON_POOL_BY_FOLATE	ATIC	cMyc	471	5-aminoimidazole-4-carboxamide ribonucleotide formyltransferase/IMP cyclohydrolase	1.07434	0.00208502
	GART	cMyc	2618	phosphoribosylglycinamide formyltransferase, phosphoribosylglycinamide synthetase, phosphoribosylaminoimidazole synthetase	-1.2205	0.00141144
	MTHFD1	cMyc	4522	methylenetetrahydrofolate dehydrogenase (NADP+ dependent) 1, methenyltetrahydrofolate cyclohydrolase, formyltetrahydrofolate synthetase	-1.30695	0.10301
	SHMT1	cMyc	6470	serine hydroxymethyltransferase 1 (soluble)	1.18195	0.0563656
	SHMT2	cMyc	6472	serine hydroxymethyltransferase 2 (mitochondrial)	1.43615	0.597882
OXIDATIVE_PHOSPHORYLATION	ATP5O	cMyc	539	ATP synthase, H+ transporting, mitochondrial F1 complex, O subunit	-1.1467	0.0602894
	ATP6V0D1	cMyc	9114	ATPase, H+ transporting, lysosomal 38kDa, V0 subunit d1	-2.05443	0.000436488	*
	ATP6V1A	cMyc	523	ATPase, H+ transporting, lysosomal 70kDa, V1 subunit A	1.01123	0.142484
	ATP6V1F	cMyc	9296	ATPase, H+ transporting, lysosomal 14kDa, V1 subunit F	-1.09459	0.000570445
	ATP6V1G2	cMyc	534	ATPase, H+ transporting, lysosomal 13kDa, V1 subunit G2	1.08412	0.0301295
	COX5A	cMyc	9377	cytochrome c oxidase subunit Va	-1.21828	0.0324886
	SDHA	cMyc	6389	succinate dehydrogenase complex, subunit A, flavoprotein (Fp)	1.03759	0.0109879
HSA00190-OXIDATIVE_PHOSPHORYLATION	ATP5A1	Klf4,cMyc	498	ATP synthase, H+ transporting, mitochondrial F1 complex, alpha subunit 1, cardiac muscle	1.37971	0.186436
	ATP5G1	cMyc	516	ATP synthase, H+ transporting, mitochondrial F0 complex, subunit C1 (subunit 9)	1.16849	0.221882
	ATP5G2	cMyc	517	ATP synthase, H+ transporting, mitochondrial F0 complex, subunit C2 (subunit 9)	1.14958	0.0281386
	ATP5L	cMyc	10632	ATP synthase, H+ transporting, mitochondrial F0 complex, subunit G	1.57692	0.0904084
	ATP5O	cMyc	539	ATP synthase, H+ transporting, mitochondrial F1 complex, O subunit	-1.1467	0.0602894
	ATP6V0D1	Klf4,cMyc	9114	ATPase, H+ transporting, lysosomal 38kDa, V0 subunit d1	-2.05443	0.000436488	*
	ATP6V1A	cMyc	523	ATPase, H+ transporting, lysosomal 70kDa, V1 subunit A	1.01123	0.142484
	ATP6V1F	cMyc	9296	ATPase, H+ transporting, lysosomal 14kDa, V1 subunit F	-1.09459	0.000570445
	ATP6V1G2	cMyc	534	ATPase, H+ transporting, lysosomal 13kDa, V1 subunit G2	1.08412	0.0301295
	COX5A	Klf4,cMyc	9377	cytochrome c oxidase subunit Va	-1.21828	0.0324886
	NDUFA7	cMyc	4701	NADH dehydrogenase (ubiquinone) 1 alpha subcomplex, 7, 14.5kDa	1.15789	0.524833
	NDUFS2	Klf4	4720	NADH dehydrogenase (ubiquinone) Fe-S protein 2, 49kDa (NADH-coenzyme Q reductase)	-1.00003	0.945267
	NDUFS6	cMyc	4726	NADH dehydrogenase (ubiquinone) Fe-S protein 6, 13kDa (NADH-coenzyme Q reductase)	1.45439	0.046814
	NDUFS8	cMyc	4728	NADH dehydrogenase (ubiquinone) Fe-S protein 8, 23kDa (NADH-coenzyme Q reductase)	-1.19008	0.480176
	NDUFV3	Klf4,cMyc	4731	NADH dehydrogenase (ubiquinone) flavoprotein 3, 10kDa	-1.18279	0.867509
	PPA1	cMyc	5464	pyrophosphatase (inorganic) 1	1.47305	0.00826437
	SDHA	cMyc	6389	succinate dehydrogenase complex, subunit A, flavoprotein (Fp)	1.03759	0.0109879
P38MAPKPATHWAY	ATF2	Klf4	1386	activating transcription factor 2	-1.30197	0.570229
	DAXX	Klf4	1616	death-domain associated protein	-1.59	0.280306
	DDIT3	Klf4	1649	DNA-damage-inducible transcript 3	-1.40242	0.034242
	ELK1	Klf4,Oct4	2002	ELK1, member of ETS oncogene family	-1.3832	0.209225
	HSPB1	Klf4	3315	heat shock 27kDa protein 1	-3.15882	6.37613e-05	*
	MAX	Klf4,Oct4	4149	MYC associated factor X	-1.00858	0.00104809
	MEF2D	Klf4	4209	myocyte enhancer factor 2D	-1.49108	0.039872
	MYC	2010-10-04	4609	v-myc myelocytomatosis viral oncogene homolog (avian)	1.01985	0.56206
	RAC1	Klf4,Oct4	5879	ras-related C3 botulinum toxin substrate 1 (rho family, small GTP binding protein Rac1)	-1.0156	0.00817009
	RIPK1	Klf4	8737	receptor (TNFRSF)-interacting serine-threonine kinase 1	-1.09275	0.535336
	SHC1	Klf4	6464	SHC (Src homology 2 domain containing) transforming protein 1	-1.3638	0.006384
	TGFB1	Klf4	7040	transforming growth factor, beta 1	-1.45181	0.00752253
	TGFBR1	2010-10-04	7046	transforming growth factor, beta receptor 1	-1.17592	0.963314
P53PATHWAY	ATM	cMyc	472	ataxia telangiectasia mutated	-1.17372	0.704388
	BAX	Klf4,cMyc|Klf4,cMyc	581	BCL2-associated X protein	1.16929	0.98299
	CCND1	Klf4,cMyc|Klf4,cMyc	595	cyclin D1	-1.36245	0.000160861
	CCNE1	cMyc	898	cyclin E1	1.62587	8.17111e-05
	CDK4	Klf4,cMyc|Klf4,cMyc	1019	cyclin-dependent kinase 4	-1.12183	0.561646
	RB1	Klf4,cMyc|Klf4,cMyc	5925	retinoblastoma 1	-1.73247	3.46692e-05
	TP53	Klf4,cMyc|Klf4,cMyc	7157	tumor protein p53	1.48435	0.102969
HSA04115-P53_SIGNALING_PATHWAY	ATM	cMyc	472	ataxia telangiectasia mutated	-1.17372	0.704388
	BAX	Klf4,cMyc|Klf4,cMyc	581	BCL2-associated X protein	1.16929	0.98299
	CASP3	Sox2,Oct4,Oct4|Sox2	836	caspase 3, apoptosis-related cysteine peptidase	2.15124	0.000370917	*
	CCND1	Klf4,Sox2,cMyc|Klf4,cMyc,Oct4|cMyc,Oct4,Oct4|Sox2	595	cyclin D1	-1.36245	0.000160861
	CCND2	Klf4	894	cyclin D2	-1.75933	0.000179126
	CCND3	Klf4,cMyc|Klf4,cMyc,Oct4|cMyc,Oct4	896	cyclin D3	-1.97744	8.69346e-05
	CCNE1	cMyc	898	cyclin E1	1.62587	8.17111e-05
	CCNG1	cMyc	900	cyclin G1	1.45302	0.000156537
	CDC2	Klf4,cMyc|Klf4,cMyc	983	cell division cycle 2, G1 to S and G2 to M	-1.08123	0.832742
	CDK4	Klf4,cMyc|Klf4,cMyc,Oct4|cMyc,Oct4	1019	cyclin-dependent kinase 4	-1.12183	0.561646
	DDB2	2010-10-04	1643	damage-specific DNA binding protein 2, 48kDa	-1.16986	0.1047
	GADD45A	2010-10-04	1647	growth arrest and DNA-damage-inducible, alpha	-1.67687	0.06519
	GADD45G	Sox2,cMyc,Oct4|cMyc,Oct4,Oct4|Sox2	10912	growth arrest and DNA-damage-inducible, gamma	10.0299	5.0487e-05	*
	GTSE1	cMyc,Oct4|cMyc,Oct4	51512	G-2 and S-phase expressed 1	-2.04403	0.000674623
	PERP	Klf4	64065	PERP, TP53 apoptosis effector	-1.04584	0.156018
	RRM2	Klf4,cMyc|Klf4,cMyc	6241	ribonucleotide reductase M2	-1.12906	0.273551
	SESN3	Sox2,Oct4,Oct4|Sox2	143686	sestrin 3	4.75613	0.000383283	*
	TP53	Klf4,Sox2,cMyc|Klf4,cMyc,Oct4|cMyc,Oct4,Oct4|Sox2	7157	tumor protein p53	1.48435	0.102969
	TP73	2010-10-04	7161	tumor protein p73	-1.05784	0.997128
HSA05212-PANCREATIC_CANCER	CCND1	Klf4,Oct4|Klf4,cMyc,Oct4	595	cyclin D1	-1.36245	0.000160861
	CDK4	Klf4,Oct4|Klf4,cMyc,Oct4	1019	cyclin-dependent kinase 4	-1.12183	0.561646
	E2F3	cMyc	1871	E2F transcription factor 3	1.22216	0.00016403
	RAC1	Klf4,Oct4|Klf4,Oct4	5879	ras-related C3 botulinum toxin substrate 1 (rho family, small GTP binding protein Rac1)	-1.0156	0.00817009
	RALA	Klf4	5898	v-ral simian leukemia viral oncogene homolog A (ras related)	1.09406	0.900088
	RALB	Klf4	5899	v-ral simian leukemia viral oncogene homolog B (ras related; GTP binding protein)	-1.04428	0.0603537
	RB1	Klf4,cMyc	5925	retinoblastoma 1	-1.73247	3.46692e-05
	SMAD2	2010-10-04	4087	SMAD family member 2	1.04148	0.00592008
	SMAD3	cMyc,Oct4	4088	SMAD family member 3	-2.20742	0.000188092	*
	SMAD4	Klf4	4089	SMAD family member 4	-1.33134	0.515678
	STAT3	cMyc	6774	signal transducer and activator of transcription 3 (acute-phase response factor)	-1.01204	0.298113
	TGFB1	Klf4	7040	transforming growth factor, beta 1	-1.45181	0.00752253
	TGFBR1	2010-10-04	7046	transforming growth factor, beta receptor 1	-1.17592	0.963314
	TP53	Klf4,Oct4|Klf4,cMyc,Oct4	7157	tumor protein p53	1.48435	0.102969
	VEGFC	Klf4,Oct4|Klf4,Oct4	7424	vascular endothelial growth factor C	-25.2722	8.80201e-05	*
HSA05130-PATHOGENIC_ESCHERICHIA_COLI_INFECTION_EHEC	ABL1	Sox2	25	c-abl oncogene 1, receptor tyrosine kinase	-1.02675	0.0270894
	ACTB	Klf4	60	actin, beta	1.00517	0.605873
	ARPC5L	Sox2	81873	actin related protein 2/3 complex, subunit 5-like	-1.12695	0.970291
	CTNNB1	Klf4	1499	catenin (cadherin-associated protein), beta 1, 88kDa	1.0169	0.634717
	NCK2	Klf4	8440	NCK adaptor protein 2	-1.06806	0.799094
	TUBA3	Klf4	7846	tubulin, alpha 1a	1.03545	0.0156191
	TUBA6	Klf4	84790	tubulin, alpha 1c	-1.19621	0.667564
	TUBB	Klf4,Sox2	203068	tubulin, beta	1.33825	0.00634731
	TUBB2A	Klf4	7280	tubulin, beta 2A	1.0467	0.808629
	TUBB2B	Klf4,Sox2	347733	tubulin, beta 2B	17.0421	5.73307e-05	*
	TUBB3	Klf4,Sox2	10381	tubulin, beta 3	-1.28298	0.386852
	TUBB6	Klf4	84617	tubulin, beta 6	-2.11056	0.000298288	*
	YWHAZ	Klf4	7534	tyrosine 3-monooxygenase/tryptophan 5-monooxygenase activation protein, zeta polypeptide	1.01848	0.45746
HSA05131-PATHOGENIC_ESCHERICHIA_COLI_INFECTION_EPEC	ABL1	Sox2	25	c-abl oncogene 1, receptor tyrosine kinase	-1.02675	0.0270894
	ACTB	Klf4	60	actin, beta	1.00517	0.605873
	ARPC5L	Sox2	81873	actin related protein 2/3 complex, subunit 5-like	-1.12695	0.970291
	CTNNB1	Klf4	1499	catenin (cadherin-associated protein), beta 1, 88kDa	1.0169	0.634717
	NCK2	Klf4	8440	NCK adaptor protein 2	-1.06806	0.799094
	TUBA3	Klf4	7846	tubulin, alpha 1a	1.03545	0.0156191
	TUBA6	Klf4	84790	tubulin, alpha 1c	-1.19621	0.667564
	TUBB	Klf4,Sox2	203068	tubulin, beta	1.33825	0.00634731
	TUBB2A	Klf4	7280	tubulin, beta 2A	1.0467	0.808629
	TUBB2B	Klf4,Sox2	347733	tubulin, beta 2B	17.0421	5.73307e-05	*
	TUBB3	Klf4,Sox2	10381	tubulin, beta 3	-1.28298	0.386852
	TUBB6	Klf4	84617	tubulin, beta 6	-2.11056	0.000298288	*
	YWHAZ	Klf4	7534	tyrosine 3-monooxygenase/tryptophan 5-monooxygenase activation protein, zeta polypeptide	1.01848	0.45746
PHOSPHATIDYLINOSITOL_SIGNALING_SYSTEM	CLK1	Klf4,Oct4	1195	CDC-like kinase 1	1.21268	0.873516
	CLK2	Klf4	1196	CDC-like kinase 2	1.2683	0.155328
	DGKA	Klf4	1606	diacylglycerol kinase, alpha 80kDa	-1.98736	0.0519792
	DGKE	Klf4	8526	diacylglycerol kinase, epsilon 64kDa	-1.00827	0.155884
	PCTK1	Klf4	5127	PCTAIRE protein kinase 1	1.02756	0.703286
	PLCB3	Klf4,Oct4	5331	phospholipase C, beta 3 (phosphatidylinositol-specific)	-1.25746	0.145281
	PLCG2	Klf4,Oct4	5336	phospholipase C, gamma 2 (phosphatidylinositol-specific)	1.98816	0.00254113
	RPS6KA3	Klf4	6197	ribosomal protein S6 kinase, 90kDa, polypeptide 3	-1.13115	0.00862146
	TGFBR1	2010-10-04	7046	transforming growth factor, beta receptor 1	-1.17592	0.963314
	VRK1	2010-10-04	7443	vaccinia related kinase 1	1.09607	0.000293125
HSA04070-PHOSPHATIDYLINOSITOL_SIGNALING_SYSTEM	DGKA	Klf4	1606	diacylglycerol kinase, alpha 80kDa	-1.98736	0.0519792
	DGKE	Klf4	8526	diacylglycerol kinase, epsilon 64kDa	-1.00827	0.155884
	ITPK1	Klf4	3705	inositol 1,3,4-triphosphate 5/6 kinase	2.10018	0.000377435	*
	PLCB3	Klf4	5331	phospholipase C, beta 3 (phosphatidylinositol-specific)	-1.25746	0.145281
	PLCD3	Klf4	113026	phospholipase C, delta 3	-1.14251	0.00741712
	PLCG2	Klf4	5336	phospholipase C, gamma 2 (phosphatidylinositol-specific)	1.98816	0.00254113
	SYNJ2	Klf4	8871	synaptojanin 2	1.51106	0.893723
PHOTOSYNTHESIS	ATP5O	cMyc	539	ATP synthase, H+ transporting, mitochondrial F1 complex, O subunit	-1.1467	0.0602894
	ATP6V0D1	cMyc	9114	ATPase, H+ transporting, lysosomal 38kDa, V0 subunit d1	-2.05443	0.000436488	*
	ATP6V1A	cMyc	523	ATPase, H+ transporting, lysosomal 70kDa, V1 subunit A	1.01123	0.142484
	ATP6V1F	cMyc	9296	ATPase, H+ transporting, lysosomal 14kDa, V1 subunit F	-1.09459	0.000570445
	ATP6V1G2	cMyc	534	ATPase, H+ transporting, lysosomal 13kDa, V1 subunit G2	1.08412	0.0301295
	SHMT1	cMyc	6470	serine hydroxymethyltransferase 1 (soluble)	1.18195	0.0563656
PPARAPATHWAY	ACOX1	2010-10-04	51	acyl-Coenzyme A oxidase 1, palmitoyl	1.55017	0.946371
	CITED2	2010-10-04	10370	Cbp/p300-interacting transactivator, with Glu/Asp-rich carboxy-terminal domain, 2	-1.78545	0.00527513
	DUSP1	2010-10-04	1843	dual specificity phosphatase 1	-2.37388	0.00021217	*
	DUT	2010-10-04	1854	deoxyuridine triphosphatase	-1.04726	0.325829
	JUN	2010-10-04	3725	jun oncogene	1.16885	0.361159
	MYC	2010-10-04	4609	v-myc myelocytomatosis viral oncogene homolog (avian)	1.01985	0.56206
	NFKBIA	2010-10-04	4792	nuclear factor of kappa light polypeptide gene enhancer in B-cells inhibitor, alpha	1.02564	0.482011
HSA05215-PROSTATE_CANCER	CCND1	Klf4,Sox2,Oct4|Klf4,Oct4|Sox2,Sox2|Klf4,cMyc,Oct4,Oct4|Sox2|Klf4	595	cyclin D1	-1.36245	0.000160861
	CCNE1	cMyc	898	cyclin E1	1.62587	8.17111e-05
	CDKN1B	2010-10-04	1027	cyclin-dependent kinase inhibitor 1B (p27, Kip1)	1.26348	0.0608712
	CREB3L4	Klf4	148327	cAMP responsive element binding protein 3-like 4	2.7455	0.00012603	*
	CTNNB1	Klf4	1499	catenin (cadherin-associated protein), beta 1, 88kDa	1.0169	0.634717
	E2F3	cMyc	1871	E2F transcription factor 3	1.22216	0.00016403
	FGFR2	Sox2,Oct4,Oct4|Sox2	2263	fibroblast growth factor receptor 2	165.324	0.000224459	*
	FOXO1A	Sox2|Klf4,Klf4,Sox2,Oct4|Klf4,Oct4,Oct4|Sox2|Klf4,Oct4|Sox2	2308	forkhead box O1	2.07317	0.000727001	*
	NFKBIA	Sox2|Klf4,Klf4,Sox2,Oct4|Klf4,Oct4,Oct4|Sox2|Klf4,Oct4|Sox2	4792	nuclear factor of kappa light polypeptide gene enhancer in B-cells inhibitor, alpha	1.02564	0.482011
	NRAS	Klf4	4893	neuroblastoma RAS viral (v-ras) oncogene homolog	-1.26586	0.192208
	RB1	Klf4,cMyc	5925	retinoblastoma 1	-1.73247	3.46692e-05
	TCF7	Sox2,Oct4,Oct4|Sox2	6932	transcription factor 7 (T-cell specific, HMG-box)	1.33196	0.000216646
	TCF7L1	Sox2|Klf4,Klf4,Sox2,Oct4|Klf4,Oct4,Oct4|Sox2|Klf4,Oct4|Sox2	83439	transcription factor 7-like 1 (T-cell specific, HMG-box)	3.25479	0.00234746	*
	TP53	Klf4,Sox2,Oct4|Klf4,Oct4|Sox2,Sox2|Klf4,cMyc,Oct4,Oct4|Sox2|Klf4	7157	tumor protein p53	1.48435	0.102969
PROTEASOMEPATHWAY	PSMA3	cMyc	5684	proteasome (prosome, macropain) subunit, alpha type, 3	1.32221	0.683941
	PSMB3	cMyc	5691	proteasome (prosome, macropain) subunit, beta type, 3	1.0938	0.0337385
	PSMD14	cMyc	10213	proteasome (prosome, macropain) 26S subunit, non-ATPase, 14	1.00269	0.1571
	UBE2A	cMyc	7319	ubiquitin-conjugating enzyme E2A (RAD6 homolog)	-1.09381	0.81217
	UBE3A	cMyc	7337	ubiquitin protein ligase E3A	-1.1559	0.430004
PURINE_METABOLISM	ADK	cMyc	132	adenosine kinase	-1.6237	0.0167113
	ADSS	2010-10-04	159	adenylosuccinate synthase	-1.11834	0.365335
	AK1	Klf4	203	adenylate kinase 1	-1.94302	0.000382638
	AK2	cMyc	204	adenylate kinase 2	1.30938	0.1199
	ATIC	cMyc	471	5-aminoimidazole-4-carboxamide ribonucleotide formyltransferase/IMP cyclohydrolase	1.07434	0.00208502
	ATP1B1	Klf4,Oct4	481	ATPase, Na+/K+ transporting, beta 1 polypeptide	1.116	0.188561
	ATP5A1	Klf4,cMyc	498	ATP synthase, H+ transporting, mitochondrial F1 complex, alpha subunit 1, cardiac muscle	1.37971	0.186436
	ATP5G1	cMyc	516	ATP synthase, H+ transporting, mitochondrial F0 complex, subunit C1 (subunit 9)	1.16849	0.221882
	ATP5G2	cMyc	517	ATP synthase, H+ transporting, mitochondrial F0 complex, subunit C2 (subunit 9)	1.14958	0.0281386
	GART	cMyc	2618	phosphoribosylglycinamide formyltransferase, phosphoribosylglycinamide synthetase, phosphoribosylaminoimidazole synthetase	-1.2205	0.00141144
	GUK1	cMyc	2987	guanylate kinase 1	-2.38168	0.000197806	*
	NME1	cMyc	4830	non-metastatic cells 1, protein (NM23A) expressed in	-1.06064	0.0381972
	PAICS	Klf4,Oct4	10606	phosphoribosylaminoimidazole carboxylase, phosphoribosylaminoimidazole succinocarboxamide synthetase	1.36437	0.00144259
	PDE8A	Klf4,Oct4	5151	phosphodiesterase 8A	1.17403	0.0214294
	POLD2	cMyc	5425	polymerase (DNA directed), delta 2, regulatory subunit 50kDa	-1.15107	0.40506
	PRUNE	cMyc,Oct4	58497	prune homolog (Drosophila)	1.19423	0.00285737
	RRM2	Klf4,cMyc	6241	ribonucleotide reductase M2	-1.12906	0.273551
HSA00230-PURINE_METABOLISM	ADK	cMyc	132	adenosine kinase	-1.6237	0.0167113
	ADSS	2010-10-04	159	adenylosuccinate synthase	-1.11834	0.365335
	AK1	Klf4	203	adenylate kinase 1	-1.94302	0.000382638
	AK2	cMyc	204	adenylate kinase 2	1.30938	0.1199
	ATIC	cMyc	471	5-aminoimidazole-4-carboxamide ribonucleotide formyltransferase/IMP cyclohydrolase	1.07434	0.00208502
	GART	cMyc	2618	phosphoribosylglycinamide formyltransferase, phosphoribosylglycinamide synthetase, phosphoribosylaminoimidazole synthetase	-1.2205	0.00141144
	GMPR2	Klf4,cMyc	51292	guanosine monophosphate reductase 2	1.29168	0.553084
	GUK1	cMyc	2987	guanylate kinase 1	-2.38168	0.000197806	*
	NME1	cMyc	4830	non-metastatic cells 1, protein (NM23A) expressed in	-1.06064	0.0381972
	NME4	cMyc	4833	non-metastatic cells 4, protein expressed in	1.43534	0.108308
	NME6	cMyc	10201	non-metastatic cells 6, protein expressed in (nucleoside-diphosphate kinase)	1.10857	0.00262363
	NT5C2	2010-10-04	22978	5'-nucleotidase, cytosolic II	-1.16439	0.0854272
	NUDT9	cMyc	53343	nudix (nucleoside diphosphate linked moiety X)-type motif 9	1.30721	0.395276
	PAICS	Klf4,Oct4	10606	phosphoribosylaminoimidazole carboxylase, phosphoribosylaminoimidazole succinocarboxamide synthetase	1.36437	0.00144259
	PDE10A	Klf4	10846	phosphodiesterase 10A	-2.59222	0.0320574
	PDE8A	Klf4,Oct4	5151	phosphodiesterase 8A	1.17403	0.0214294
	POLA	cMyc	5422	polymerase (DNA directed), alpha 1, catalytic subunit	-1.31799	0.0920505
	POLA2	cMyc	23649	polymerase (DNA directed), alpha 2 (70kD subunit)	-1.27957	0.0387769
	POLD2	cMyc	5425	polymerase (DNA directed), delta 2, regulatory subunit 50kDa	-1.15107	0.40506
	POLR1A	cMyc	25885	polymerase (RNA) I polypeptide A, 194kDa	1.25918	0.188496
	POLR1D	cMyc	51082	polymerase (RNA) I polypeptide D, 16kDa	1.53048	0.000816583
	POLR3G	Klf4	10622	polymerase (RNA) III (DNA directed) polypeptide G (32kD)	2.18546	0.0279277
	PRIM2A	2010-10-04	5558	primase, DNA, polypeptide 2 (58kDa)	1.13802	0.0196552
	PRUNE	cMyc,Oct4	58497	prune homolog (Drosophila)	1.19423	0.00285737
	RRM2	Klf4,cMyc	6241	ribonucleotide reductase M2	-1.12906	0.273551
PYK2PATHWAY	JUN	Klf4	3725	jun oncogene	1.16885	0.361159
	RAC1	Klf4	5879	ras-related C3 botulinum toxin substrate 1 (rho family, small GTP binding protein Rac1)	-1.0156	0.00817009
	SHC1	Klf4	6464	SHC (Src homology 2 domain containing) transforming protein 1	-1.3638	0.006384
	SRC	Klf4	6714	v-src sarcoma (Schmidt-Ruppin A-2) viral oncogene homolog (avian)	1.08028	0.945019
	SYT1	Klf4	6857	synaptotagmin I	1.20305	0.92192
PYRIMIDINE_METABOLISM	DHODH	cMyc	1723	dihydroorotate dehydrogenase	1.25689	0.000296884
	DTYMK	cMyc	1841	deoxythymidylate kinase (thymidylate kinase)	-1.6771	0.016703
	NME1	cMyc	4830	non-metastatic cells 1, protein (NM23A) expressed in	-1.06064	0.0381972
	POLD2	cMyc	5425	polymerase (DNA directed), delta 2, regulatory subunit 50kDa	-1.15107	0.40506
	RRM2	cMyc	6241	ribonucleotide reductase M2	-1.12906	0.273551
HSA00240-PYRIMIDINE_METABOLISM	DHODH	cMyc	1723	dihydroorotate dehydrogenase	1.25689	0.000296884
	DPYS	2010-10-04	1807	dihydropyrimidinase	8.05718	0.0196453
	DTYMK	cMyc	1841	deoxythymidylate kinase (thymidylate kinase)	-1.6771	0.016703
	DUT	2010-10-04	1854	deoxyuridine triphosphatase	-1.04726	0.325829
	NME1	cMyc	4830	non-metastatic cells 1, protein (NM23A) expressed in	-1.06064	0.0381972
	NME4	cMyc	4833	non-metastatic cells 4, protein expressed in	1.43534	0.108308
	NME6	cMyc	10201	non-metastatic cells 6, protein expressed in (nucleoside-diphosphate kinase)	1.10857	0.00262363
	NT5C2	2010-10-04	22978	5'-nucleotidase, cytosolic II	-1.16439	0.0854272
	POLA	cMyc	5422	polymerase (DNA directed), alpha 1, catalytic subunit	-1.31799	0.0920505
	POLA2	cMyc	23649	polymerase (DNA directed), alpha 2 (70kD subunit)	-1.27957	0.0387769
	POLD2	cMyc	5425	polymerase (DNA directed), delta 2, regulatory subunit 50kDa	-1.15107	0.40506
	POLR1A	cMyc	25885	polymerase (RNA) I polypeptide A, 194kDa	1.25918	0.188496
	POLR1D	cMyc	51082	polymerase (RNA) I polypeptide D, 16kDa	1.53048	0.000816583
	PRIM2A	2010-10-04	5558	primase, DNA, polypeptide 2 (58kDa)	1.13802	0.0196552
	RRM2	cMyc	6241	ribonucleotide reductase M2	-1.12906	0.273551
	UPP1	2010-10-04	7378	uridine phosphorylase 1	-1.42742	0.712803
RACCYCDPATHWAY	CCND1	Klf4,cMyc,Oct4	595	cyclin D1	-1.36245	0.000160861
	CCNE1	cMyc	898	cyclin E1	1.62587	8.17111e-05
	CDK4	Klf4,cMyc,Oct4	1019	cyclin-dependent kinase 4	-1.12183	0.561646
	CDKN1B	2010-10-04	1027	cyclin-dependent kinase inhibitor 1B (p27, Kip1)	1.26348	0.0608712
	NFKBIA	Klf4,Oct4	4792	nuclear factor of kappa light polypeptide gene enhancer in B-cells inhibitor, alpha	1.02564	0.482011
	RAC1	Klf4,Oct4	5879	ras-related C3 botulinum toxin substrate 1 (rho family, small GTP binding protein Rac1)	-1.0156	0.00817009
	RB1	Klf4,cMyc	5925	retinoblastoma 1	-1.73247	3.46692e-05
	TFDP1	cMyc	7027	transcription factor Dp-1	1.64784	0.894847
RBPATHWAY	ATM	cMyc	472	ataxia telangiectasia mutated	-1.17372	0.704388
	CDC2	Klf4,cMyc|Klf4,cMyc	983	cell division cycle 2, G1 to S and G2 to M	-1.08123	0.832742
	CDK4	Klf4,cMyc|Klf4,cMyc	1019	cyclin-dependent kinase 4	-1.12183	0.561646
	RB1	Klf4,cMyc|Klf4,cMyc	5925	retinoblastoma 1	-1.73247	3.46692e-05
	TP53	Klf4,cMyc|Klf4,cMyc	7157	tumor protein p53	1.48435	0.102969
	WEE1	Klf4,cMyc|Klf4,cMyc	7465	WEE1 homolog (S. pombe)	1.8645	5.39657e-05
	YWHAH	Klf4	7533	tyrosine 3-monooxygenase/tryptophan 5-monooxygenase activation protein, eta polypeptide	-1.00978	0.867407
HSA04810-REGULATION_OF_ACTIN_CYTOSKELETON	ACTN1	Klf4,Oct4|Klf4,Oct4	87	actinin, alpha 1	-2.19763	0.000605105	*
	ACTN4	Sox2|Klf4,Klf4,Sox2,Oct4|Klf4,Oct4,Oct4|Sox2	81	actinin, alpha 4	-2.34546	0.00100617	*
	ARPC5	2010-10-04	10092	actin related protein 2/3 complex, subunit 5, 16kDa	-1.9022	0.000720683
	ARPC5L	Sox2	81873	actin related protein 2/3 complex, subunit 5-like	-1.12695	0.970291
	BAIAP2	Sox2|Klf4,Klf4,Sox2,Oct4|Klf4,Oct4,Oct4|Sox2	10458	BAI1-associated protein 2	-1.01639	0.537397
	CHRM3	2010-10-04	1131	cholinergic receptor, muscarinic 3	39.002	0.000438385	*
	CYFIP1	Klf4	23191	cytoplasmic FMR1 interacting protein 1	1.18086	0.00806535
	DIAPH1	Klf4,Oct4|Klf4,Oct4	1729	diaphanous homolog 1 (Drosophila)	1.01439	0.446263
	FGF19	Klf4,Oct4|Klf4,Oct4	9965	fibroblast growth factor 19	54.1757	1.70325e-05	*
	FGF4	2010-10-04	2249	fibroblast growth factor 4	3.3508	0.0136108
	FGFR2	Sox2,Oct4,Oct4|Sox2	2263	fibroblast growth factor receptor 2	165.324	0.000224459	*
	FN1	Sox2|Klf4,Klf4,Sox2,Oct4|Klf4,Oct4,Oct4|Sox2	2335	fibronectin 1	-2.0171	0.0348945
	GNA13	Sox2|Klf4,Klf4,Sox2,Oct4|Klf4,Oct4,Oct4|Sox2	10672	guanine nucleotide binding protein (G protein), alpha 13	-1.08791	0.001078
	ITGA1	Sox2,Oct4,Oct4|Sox2	3672	integrin, alpha 1	-6.8792	0.000750338
	ITGA9	Sox2|Klf4,Klf4,Sox2	3680	integrin, alpha 9	4.50825	0.00455606	*
	MSN	Klf4	4478	moesin	-3.5933	0.000195184	*
	MYLPF	Sox2	29895	myosin light chain, phosphorylatable, fast skeletal muscle	7.59183	0.00033854	*
	NRAS	Klf4	4893	neuroblastoma RAS viral (v-ras) oncogene homolog	-1.26586	0.192208
	PPP1CA	Klf4	5499	protein phosphatase 1, catalytic subunit, alpha isoform	-1.09256	0.584947
	PPP1CC	Klf4,Oct4|Klf4,Oct4	5501	protein phosphatase 1, catalytic subunit, gamma isoform	1.15854	0.00018459
	RAC1	Klf4,Oct4|Klf4,Oct4	5879	ras-related C3 botulinum toxin substrate 1 (rho family, small GTP binding protein Rac1)	-1.0156	0.00817009
	RDX	Sox2,Oct4,Oct4|Sox2	5962	radixin	1.19003	0.369343
HSA05211-RENAL_CELL_CARCINOMA	EPAS1	2010-10-04	2034	endothelial PAS domain protein 1	-6.93603	0.00128163	*
	ETS1	Klf4	2113	v-ets erythroblastosis virus E26 oncogene homolog 1 (avian)	-1.14925	0.0386377
	FLCN	2010-10-04	201163	folliculin	-1.07489	0.00206845
	JUN	Klf4,Oct4	3725	jun oncogene	1.16885	0.361159
	NRAS	Klf4	4893	neuroblastoma RAS viral (v-ras) oncogene homolog	-1.26586	0.192208
	RAC1	Klf4,Oct4	5879	ras-related C3 botulinum toxin substrate 1 (rho family, small GTP binding protein Rac1)	-1.0156	0.00817009
	SLC2A1	Klf4,Oct4	6513	solute carrier family 2 (facilitated glucose transporter), member 1	1.1793	0.00039043
	TGFB1	Klf4	7040	transforming growth factor, beta 1	-1.45181	0.00752253
	VEGFC	Klf4,Oct4	7424	vascular endothelial growth factor C	-25.2722	8.80201e-05	*
RIBOSOMAL_PROTEINS	RPL17	cMyc	6139	ribosomal protein L17	-1.11901	0.299637
	RPL18	cMyc	6141	ribosomal protein L18	1.12065	0.520289
	RPL18A	cMyc	6142	ribosomal protein L18a	1.10736	0.052198
	RPL19	cMyc	6143	ribosomal protein L19	1.10231	0.0216097
	RPL23	cMyc	9349	ribosomal protein L23	1.01145	0.630135
	RPL27	cMyc	6155	ribosomal protein L27	1.14784	0.0937823
	RPL27A	cMyc	6157	ribosomal protein L27a	1.05192	0.0219558
	RPL3	Sox2|cMyc,Sox2,cMyc,Oct4|cMyc,Oct4	6122	ribosomal protein L3	1.03891	0.0036297
	RPL30	cMyc	6156	ribosomal protein L30	1.07869	0.817148
	RPL31	Sox2|cMyc,Sox2,cMyc	6160	ribosomal protein L31	-1.02362	0.13092
	RPL32	cMyc	6161	ribosomal protein L32	1.00462	0.14568
	RPL34	Sox2|cMyc,Sox2,cMyc,Oct4|cMyc,Oct4	6164	ribosomal protein L34	1.10697	0.0642718
	RPL37	Sox2|cMyc,Sox2,cMyc,Oct4|cMyc,Oct4	6167	ribosomal protein L37	-1.02546	0.434271
	RPL39	cMyc	6170	ribosomal protein L39	1.04353	0.0254687
	RPL4	Sox2|cMyc,Sox2,cMyc	6124	ribosomal protein L4	-1.14981	0.197401
	RPL5	cMyc	6125	ribosomal protein L5	-1.26941	0.264842
	RPLP1	cMyc	6176	ribosomal protein, large, P1	-1.03426	0.94547
	RPS10	cMyc	6204	ribosomal protein S10	-1.08698	0.0189162
	RPS11	cMyc	6205	ribosomal protein S11	-1.10658	0.0251614
	RPS13	cMyc,Oct4|cMyc,Oct4	6207	ribosomal protein S13	1.00074	0.777584
	RPS19	Sox2|cMyc,Sox2,cMyc,Oct4|cMyc,Oct4	6223	ribosomal protein S19	1.04646	0.0363846
	RPS20	cMyc,Oct4|cMyc,Oct4	6224	ribosomal protein S20	1.04909	0.100761
	RPS26	Sox2|cMyc,Sox2,cMyc	6231	ribosomal protein S26	1.08388	0.036809
	RPS28	cMyc	6234	ribosomal protein S28	-1.00256	0.202616
	RPS3	cMyc	6188	ribosomal protein S3	1.09112	0.00750081
	RPS4X	cMyc	6191	ribosomal protein S4, X-linked	-1.13189	0.318175
	RPS5	cMyc	6193	ribosomal protein S5	-1.39011	0.493359
	RPS6KA2	cMyc	6196	ribosomal protein S6 kinase, 90kDa, polypeptide 2	-1.82316	0.0366281
	RPS7	cMyc	6201	ribosomal protein S7	1.06412	0.0350752
	RPS8	cMyc	6202	ribosomal protein S8	1.00504	0.226518
HSA03010-RIBOSOME	RPL18	cMyc	6141	ribosomal protein L18	1.12065	0.520289
	RPL18A	cMyc	6142	ribosomal protein L18a	1.10736	0.052198
	RPL19	cMyc	6143	ribosomal protein L19	1.10231	0.0216097
	RPL23A	cMyc	6147	ribosomal protein L23a	1.54213	0.0131447
	RPL27	cMyc	6155	ribosomal protein L27	1.14784	0.0937823
	RPL27A	cMyc	6157	ribosomal protein L27a	1.05192	0.0219558
	RPL3	Sox2|cMyc,Sox2,cMyc,Oct4|cMyc,Oct4	6122	ribosomal protein L3	1.03891	0.0036297
	RPL30	cMyc	6156	ribosomal protein L30	1.07869	0.817148
	RPL31	Sox2|cMyc,Sox2,cMyc	6160	ribosomal protein L31	-1.02362	0.13092
	RPL32	cMyc	6161	ribosomal protein L32	1.00462	0.14568
	RPL34	Sox2|cMyc,Sox2,cMyc,Oct4|cMyc,Oct4	6164	ribosomal protein L34	1.10697	0.0642718
	RPL37	Sox2|cMyc,Sox2,cMyc,Oct4|cMyc,Oct4	6167	ribosomal protein L37	-1.02546	0.434271
	RPL37A	cMyc	6168	ribosomal protein L37a	1.04075	0.0445036
	RPL39	cMyc	6170	ribosomal protein L39	1.04353	0.0254687
	RPS10	cMyc	6204	ribosomal protein S10	-1.08698	0.0189162
	RPS11	cMyc	6205	ribosomal protein S11	-1.10658	0.0251614
	RPS13	cMyc,Oct4|cMyc,Oct4	6207	ribosomal protein S13	1.00074	0.777584
	RPS20	cMyc,Oct4|cMyc,Oct4	6224	ribosomal protein S20	1.04909	0.100761
	RPS26	Sox2|cMyc,Sox2,cMyc	6231	ribosomal protein S26	1.08388	0.036809
	RPS28	cMyc	6234	ribosomal protein S28	-1.00256	0.202616
	RPS3	cMyc	6188	ribosomal protein S3	1.09112	0.00750081
	RPS5	cMyc	6193	ribosomal protein S5	-1.39011	0.493359
	RPS7	cMyc	6201	ribosomal protein S7	1.06412	0.0350752
	RPS8	cMyc	6202	ribosomal protein S8	1.00504	0.226518
SA_B_CELL_RECEPTOR_COMPLEXES	ATF2	Klf4	1386	activating transcription factor 2	-1.30197	0.570229
	ELK1	Klf4	2002	ELK1, member of ETS oncogene family	-1.3832	0.209225
	JUN	Klf4	3725	jun oncogene	1.16885	0.361159
	RAC1	Klf4	5879	ras-related C3 botulinum toxin substrate 1 (rho family, small GTP binding protein Rac1)	-1.0156	0.00817009
	RPS6KA3	Klf4	6197	ribosomal protein S6 kinase, 90kDa, polypeptide 3	-1.13115	0.00862146
	SHC1	Klf4	6464	SHC (Src homology 2 domain containing) transforming protein 1	-1.3638	0.006384
SIG_BCR_SIGNALING_PATHWAY	DAG1	Klf4	1605	dystroglycan 1 (dystrophin-associated glycoprotein 1)	1.06162	0.424254
	NFATC1	Klf4	4772	nuclear factor of activated T-cells, cytoplasmic, calcineurin-dependent 1	1.01268	0.869479
	NFATC2	Klf4	4773	nuclear factor of activated T-cells, cytoplasmic, calcineurin-dependent 2	1.00663	0.785782
	PDK1	Klf4	5163	pyruvate dehydrogenase kinase, isozyme 1	-1.20329	0.800815
	PLCG2	Klf4	5336	phospholipase C, gamma 2 (phosphatidylinositol-specific)	1.98816	0.00254113
	SHC1	Klf4	6464	SHC (Src homology 2 domain containing) transforming protein 1	-1.3638	0.006384
SIG_INSULIN_RECEPTOR_PATHWAY_IN_CARDIAC_MYOCYTES	IRS1	Klf4	3667	insulin receptor substrate 1	-1.9762	0.0011357
	PDK1	Klf4	5163	pyruvate dehydrogenase kinase, isozyme 1	-1.20329	0.800815
	RPS6KA3	Klf4	6197	ribosomal protein S6 kinase, 90kDa, polypeptide 3	-1.13115	0.00862146
	SHC1	Klf4	6464	SHC (Src homology 2 domain containing) transforming protein 1	-1.3638	0.006384
	YWHAG	Klf4	7532	tyrosine 3-monooxygenase/tryptophan 5-monooxygenase activation protein, gamma polypeptide	-1.15862	0.0220523
	YWHAH	Klf4	7533	tyrosine 3-monooxygenase/tryptophan 5-monooxygenase activation protein, eta polypeptide	-1.00978	0.867407
	YWHAZ	Klf4	7534	tyrosine 3-monooxygenase/tryptophan 5-monooxygenase activation protein, zeta polypeptide	1.01848	0.45746
SIG_PIP3_SIGNALING_IN_CARDIAC_MYOCTES	CDKN1B	2010-10-04	1027	cyclin-dependent kinase inhibitor 1B (p27, Kip1)	1.26348	0.0608712
	EBP	Klf4,cMyc,Oct4	10682	emopamil binding protein (sterol isomerase)	1.00791	0.0269952
	GADD45A	2010-10-04	1647	growth arrest and DNA-damage-inducible, alpha	-1.67687	0.06519
	GSK3A	cMyc	2931	glycogen synthase kinase 3 alpha	1.12444	0.586603
	IRS1	Klf4	3667	insulin receptor substrate 1	-1.9762	0.0011357
	MYC	2010-10-04	4609	v-myc myelocytomatosis viral oncogene homolog (avian)	1.01985	0.56206
	NOLC1	cMyc	9221	nucleolar and coiled-body phosphoprotein 1	1.64175	0.000274089
	PDK1	Klf4,Oct4	5163	pyruvate dehydrogenase kinase, isozyme 1	-1.20329	0.800815
	RPS6KA2	cMyc	6196	ribosomal protein S6 kinase, 90kDa, polypeptide 2	-1.82316	0.0366281
	RPS6KA3	Klf4	6197	ribosomal protein S6 kinase, 90kDa, polypeptide 3	-1.13115	0.00862146
	SHC1	Klf4	6464	SHC (Src homology 2 domain containing) transforming protein 1	-1.3638	0.006384
	YWHAG	Klf4,cMyc,Oct4	7532	tyrosine 3-monooxygenase/tryptophan 5-monooxygenase activation protein, gamma polypeptide	-1.15862	0.0220523
	YWHAH	Klf4	7533	tyrosine 3-monooxygenase/tryptophan 5-monooxygenase activation protein, eta polypeptide	-1.00978	0.867407
	YWHAZ	Klf4	7534	tyrosine 3-monooxygenase/tryptophan 5-monooxygenase activation protein, zeta polypeptide	1.01848	0.45746
HSA05222-SMALL_CELL_LUNG_CANCER	BIRC2	Klf4,Sox2|Klf4|Oct4|cMyc,Sox2,Oct4|Klf4,cMyc|Oct4|Klf4,cMyc|Sox2|Klf4,Oct4|cMyc,Oct4|Sox2,Sox2|Klf4,Sox2|cMyc,cMyc|Klf4,cMyc,Oct4,cMyc|Oct4|Sox2,Oct4|Sox2|Klf4	329	baculoviral IAP repeat-containing 2	-1.45596	0.00010347
	CCND1	Klf4,Sox2|Klf4|Oct4|cMyc,Sox2,Oct4|Klf4,cMyc|Oct4|Klf4,cMyc|Sox2|Klf4,Oct4|cMyc,Oct4|Sox2,Sox2|Klf4,Sox2|cMyc,cMyc|Klf4,cMyc,Oct4,cMyc|Oct4|Sox2,Oct4|Sox2|Klf4	595	cyclin D1	-1.36245	0.000160861
	CCNE1	cMyc	898	cyclin E1	1.62587	8.17111e-05
	CDK4	Klf4,cMyc|Klf4,Oct4|Klf4,cMyc|Oct4|Klf4,cMyc,Oct4|cMyc,Oct4	1019	cyclin-dependent kinase 4	-1.12183	0.561646
	CDKN1B	2010-10-04	1027	cyclin-dependent kinase inhibitor 1B (p27, Kip1)	1.26348	0.0608712
	E2F3	cMyc	1871	E2F transcription factor 3	1.22216	0.00016403
	FN1	Sox2|Klf4,Klf4,Sox2,Oct4|Klf4,Oct4,Oct4|Sox2|Klf4,Oct4|Sox2	2335	fibronectin 1	-2.0171	0.0348945
	LAMA1	Sox2|Klf4,Klf4,Sox2,Oct4|Klf4,Oct4,Oct4|Sox2|Klf4,Oct4|Sox2	284217	laminin, alpha 1	-1.53206	0.017173
	LAMC2	Sox2	3918	laminin, gamma 2	2.58034	0.0348582
	MAX	Klf4,Sox2|Klf4|Oct4|cMyc,Sox2,Oct4|Klf4,cMyc|Oct4|Klf4,cMyc|Sox2|Klf4,Oct4|cMyc,Oct4|Sox2,Sox2|Klf4,Sox2|cMyc,cMyc|Klf4,cMyc,Oct4,cMyc|Oct4|Sox2,Oct4|Sox2|Klf4	4149	MYC associated factor X	-1.00858	0.00104809
	MYC	Oct4|cMyc,Oct4	4609	v-myc myelocytomatosis viral oncogene homolog (avian)	1.01985	0.56206
	NFKBIA	Sox2|Klf4,Klf4,Sox2,Oct4|Klf4,Oct4,Oct4|Sox2|Klf4,Oct4|Sox2	4792	nuclear factor of kappa light polypeptide gene enhancer in B-cells inhibitor, alpha	1.02564	0.482011
	PIAS4	Klf4,Sox2|Klf4|Oct4|cMyc,Sox2,Oct4|Klf4,cMyc|Oct4|Klf4,cMyc|Sox2|Klf4,Oct4|cMyc,Oct4|Sox2,Sox2|Klf4,Sox2|cMyc,cMyc|Klf4,cMyc,Oct4,cMyc|Oct4|Sox2,Oct4|Sox2|Klf4	51588	protein inhibitor of activated STAT, 4	-1.12034	0.0386902
	RB1	Klf4,cMyc|Klf4,cMyc	5925	retinoblastoma 1	-1.73247	3.46692e-05
	RXRG	2010-10-04	6258	retinoid X receptor, gamma	-1.37638	0.893191
	TP53	Klf4,Sox2|Klf4|Oct4|cMyc,Sox2,Oct4|Klf4,cMyc|Oct4|Klf4,cMyc|Sox2|Klf4,Oct4|cMyc,Oct4|Sox2,Sox2|Klf4,Sox2|cMyc,cMyc|Klf4,cMyc,Oct4,cMyc|Oct4|Sox2,Oct4|Sox2|Klf4	7157	tumor protein p53	1.48435	0.102969
	TRAF4	cMyc	9618	TNF receptor-associated factor 4	2.3713	0.000552798	*
SMOOTH_MUSCLE_CONTRACTION	ATF2	Klf4,cMyc	1386	activating transcription factor 2	-1.30197	0.570229
	ATF3	Klf4	467	activating transcription factor 3	2.6549	0.00070969	*
	CAMK2D	Klf4,Oct4|Klf4,Oct4	817	calcium/calmodulin-dependent protein kinase II delta	1.06919	0.0149091
	CNN2	Klf4,Sox2,Oct4|Klf4,Oct4,Oct4|Sox2	1265	calponin 2	-1.09492	0.0716351
	GBA2	Sox2,Oct4,Oct4|Sox2	57704	glucosidase, beta (bile acid) 2	-1.06273	0.970174
	GJA1	Sox2,cMyc,Oct4,Oct4|Sox2	2697	gap junction protein, alpha 1, 43kDa	2.33019	0.000214109	*
	IGFBP2	Klf4,Sox2,cMyc	3485	insulin-like growth factor binding protein 2, 36kDa	4.70252	1.76322e-05	*
	JUN	Klf4,Oct4|Klf4,cMyc,Oct4	3725	jun oncogene	1.16885	0.361159
	MGC29891	cMyc,Oct4	126626	GA binding protein transcription factor, beta subunit 2	-1.11205	0.763038
	MYL4	Klf4	4635	myosin, light chain 4, alkali; atrial, embryonic	2.5161	0.919204
	PLCB3	Klf4,Sox2,Oct4|Klf4,cMyc,Oct4,Oct4|Sox2	5331	phospholipase C, beta 3 (phosphatidylinositol-specific)	-1.25746	0.145281
	PLCG2	Klf4,Sox2,Oct4|Klf4,Oct4,Oct4|Sox2	5336	phospholipase C, gamma 2 (phosphatidylinositol-specific)	1.98816	0.00254113
	RGS10	Klf4	6001	regulator of G-protein signaling 10	-1.64052	0.000533305
	RGS11	Klf4	8786	regulator of G-protein signaling 11	-2.0864	0.00806215
	RGS16	2010-10-04	6004	regulator of G-protein signaling 16	88.4906	8.88642e-05	*
	YWHAH	Klf4	7533	tyrosine 3-monooxygenase/tryptophan 5-monooxygenase activation protein, eta polypeptide	-1.00978	0.867407
ST_DICTYOSTELIUM_DISCOIDEUM_CAMP_CHEMOTAXIS_PATHWAY	DAG1	Klf4	1605	dystroglycan 1 (dystrophin-associated glycoprotein 1)	1.06162	0.424254
	DGKA	Klf4	1606	diacylglycerol kinase, alpha 80kDa	-1.98736	0.0519792
	ETFA	Klf4	2108	electron-transfer-flavoprotein, alpha polypeptide	-1.13445	0.585633
	ITGA9	Klf4	3680	integrin, alpha 9	4.50825	0.00455606	*
	SGCB	Klf4	6443	sarcoglycan, beta (43kDa dystrophin-associated glycoprotein)	-1.49291	0.000151406
	VASP	Klf4	7408	vasodilator-stimulated phosphoprotein	1.02896	0.476735
ST_DIFFERENTIATION_PATHWAY_IN_PC12_CELLS	DAG1	Klf4	1605	dystroglycan 1 (dystrophin-associated glycoprotein 1)	1.06162	0.424254
	ELK1	Klf4	2002	ELK1, member of ETS oncogene family	-1.3832	0.209225
	JUN	Klf4	3725	jun oncogene	1.16885	0.361159
	MAP1B	Klf4	4131	microtubule-associated protein 1B	-1.09676	0.406358
	MAPK8IP2	Klf4	23542	mitogen-activated protein kinase 8 interacting protein 2	-1.08043	0.0207793
	RPS6KA3	Klf4	6197	ribosomal protein S6 kinase, 90kDa, polypeptide 3	-1.13115	0.00862146
	SHC1	Klf4	6464	SHC (Src homology 2 domain containing) transforming protein 1	-1.3638	0.006384
	SRC	Klf4	6714	v-src sarcoma (Schmidt-Ruppin A-2) viral oncogene homolog (avian)	1.08028	0.945019
ST_FAS_SIGNALING_PATHWAY	BAX	Klf4,cMyc	581	BCL2-associated X protein	1.16929	0.98299
	CASP3	2010-10-04	836	caspase 3, apoptosis-related cysteine peptidase	2.15124	0.000370917	*
	CDK2AP1	cMyc	8099	cyclin-dependent kinase 2 associated protein 1	-1.03633	0.154194
	CSNK1A1	Klf4,cMyc,Oct4	1452	casein kinase 1, alpha 1	1.06913	0.987747
	DAXX	Klf4	1616	death-domain associated protein	-1.59	0.280306
	HSPB1	Klf4	3315	heat shock 27kDa protein 1	-3.15882	6.37613e-05	*
	MAPK8IP2	Klf4	23542	mitogen-activated protein kinase 8 interacting protein 2	-1.08043	0.0207793
	NFAT5	2010-10-04	10725	nuclear factor of activated T-cells 5, tonicity-responsive	-2.54061	0.000799914	*
	NFKBIA	Klf4,Oct4	4792	nuclear factor of kappa light polypeptide gene enhancer in B-cells inhibitor, alpha	1.02564	0.482011
	NFKBIL1	cMyc	4795	nuclear factor of kappa light polypeptide gene enhancer in B-cells inhibitor-like 1	1.05781	0.0107779
	RIPK1	Klf4,cMyc	8737	receptor (TNFRSF)-interacting serine-threonine kinase 1	-1.09275	0.535336
	TP53	Klf4,cMyc,Oct4	7157	tumor protein p53	1.48435	0.102969
	TPX2	cMyc	22974	TPX2, microtubule-associated, homolog (Xenopus laevis)	-1.39434	0.00977645
ST_G_ALPHA_I_PATHWAY	DAG1	Klf4	1605	dystroglycan 1 (dystrophin-associated glycoprotein 1)	1.06162	0.424254
	KCNJ3	Klf4	3760	potassium inwardly-rectifying channel, subfamily J, member 3	-1.01305	0.703731
	PLCB3	Klf4	5331	phospholipase C, beta 3 (phosphatidylinositol-specific)	-1.25746	0.145281
	SHC1	Klf4	6464	SHC (Src homology 2 domain containing) transforming protein 1	-1.3638	0.006384
	SRC	Klf4	6714	v-src sarcoma (Schmidt-Ruppin A-2) viral oncogene homolog (avian)	1.08028	0.945019
ST_INTEGRIN_SIGNALING_PATHWAY	ABL1	Sox2	25	c-abl oncogene 1, receptor tyrosine kinase	-1.02675	0.0270894
	ACTN1	Klf4,Oct4	87	actinin, alpha 1	-2.19763	0.000605105	*
	GRB7	Klf4	2886	growth factor receptor-bound protein 7	18.1536	1.54856e-05	*
	ITGA1	Sox2,Oct4	3672	integrin, alpha 1	-6.8792	0.000750338
	ITGA9	Klf4,Sox2	3680	integrin, alpha 9	4.50825	0.00455606	*
	ITGB3BP	2010-10-04	23421	integrin beta 3 binding protein (beta3-endonexin)	-1.28158	0.0490737
	MAPK8IP2	Klf4	23542	mitogen-activated protein kinase 8 interacting protein 2	-1.08043	0.0207793
	PLCG2	Klf4,Sox2,Oct4	5336	phospholipase C, gamma 2 (phosphatidylinositol-specific)	1.98816	0.00254113
	RALA	Klf4	5898	v-ral simian leukemia viral oncogene homolog A (ras related)	1.09406	0.900088
	SHC1	Klf4	6464	SHC (Src homology 2 domain containing) transforming protein 1	-1.3638	0.006384
	SRC	Klf4,Sox2,Oct4	6714	v-src sarcoma (Schmidt-Ruppin A-2) viral oncogene homolog (avian)	1.08028	0.945019
	VASP	Klf4,Oct4	7408	vasodilator-stimulated phosphoprotein	1.02896	0.476735
ST_JNK_MAPK_PATHWAY	ATF2	Klf4,cMyc	1386	activating transcription factor 2	-1.30197	0.570229
	JUN	Klf4,cMyc	3725	jun oncogene	1.16885	0.361159
	MAP2K5	cMyc	5607	mitogen-activated protein kinase kinase 5	1.11083	0.686111
	MYEF2	cMyc	50804	myelin expression factor 2	1.02456	0.00764225
	NFATC3	Klf4	4775	nuclear factor of activated T-cells, cytoplasmic, calcineurin-dependent 3	-1.02115	0.0758712
	SHC1	Klf4	6464	SHC (Src homology 2 domain containing) transforming protein 1	-1.3638	0.006384
	TP53	Klf4,cMyc	7157	tumor protein p53	1.48435	0.102969
ST_PHOSPHOINOSITIDE_3_KINASE_PATHWAY	PDK1	Klf4	5163	pyruvate dehydrogenase kinase, isozyme 1	-1.20329	0.800815
	RPS6KA3	Klf4	6197	ribosomal protein S6 kinase, 90kDa, polypeptide 3	-1.13115	0.00862146
	SHC1	Klf4	6464	SHC (Src homology 2 domain containing) transforming protein 1	-1.3638	0.006384
	YWHAG	Klf4	7532	tyrosine 3-monooxygenase/tryptophan 5-monooxygenase activation protein, gamma polypeptide	-1.15862	0.0220523
	YWHAH	Klf4	7533	tyrosine 3-monooxygenase/tryptophan 5-monooxygenase activation protein, eta polypeptide	-1.00978	0.867407
	YWHAZ	Klf4	7534	tyrosine 3-monooxygenase/tryptophan 5-monooxygenase activation protein, zeta polypeptide	1.01848	0.45746
TCRPATHWAY	ELK1	Klf4,Oct4|Klf4,Oct4	2002	ELK1, member of ETS oncogene family	-1.3832	0.209225
	JUN	Klf4,Oct4|Klf4,Oct4	3725	jun oncogene	1.16885	0.361159
	LCK	Klf4	3932	lymphocyte-specific protein tyrosine kinase	46.5794	0.000116178	*
	NFATC1	Klf4,Oct4|Klf4,Oct4	4772	nuclear factor of activated T-cells, cytoplasmic, calcineurin-dependent 1	1.01268	0.869479
	NFATC2	Klf4	4773	nuclear factor of activated T-cells, cytoplasmic, calcineurin-dependent 2	1.00663	0.785782
	NFATC3	Klf4	4775	nuclear factor of activated T-cells, cytoplasmic, calcineurin-dependent 3	-1.02115	0.0758712
	NFATC4	Klf4	4776	nuclear factor of activated T-cells, cytoplasmic, calcineurin-dependent 4	-2.87502	0.00204125	*
	NFKBIA	Klf4,Oct4|Klf4,Oct4	4792	nuclear factor of kappa light polypeptide gene enhancer in B-cells inhibitor, alpha	1.02564	0.482011
	RAC1	Klf4,Oct4|Klf4,Oct4	5879	ras-related C3 botulinum toxin substrate 1 (rho family, small GTP binding protein Rac1)	-1.0156	0.00817009
	SHC1	Klf4	6464	SHC (Src homology 2 domain containing) transforming protein 1	-1.3638	0.006384
	SYT1	Klf4	6857	synaptotagmin I	1.20305	0.92192
HSA04350-TGF_BETA_SIGNALING_PATHWAY	ACVR2A	2010-10-04	92	activin A receptor, type IIA	1.01191	0.0249939
	E2F4	Klf4,Oct4|Klf4,Oct4	1874	E2F transcription factor 4, p107/p130-binding	-1.22271	0.281884
	ID2	Klf4,Oct4|Klf4,Oct4	3398	inhibitor of DNA binding 2, dominant negative helix-loop-helix protein	-1.41668	0.540125
	LEFTY1	Klf4,Oct4|Klf4,Oct4	10637	left-right determination factor 1	647.281	1.95594e-05	*
	LEFTY2	Klf4,Oct4|Klf4,Oct4	7044	left-right determination factor 2	153.956	6.01151e-05	*
	MYC	2010-10-04	4609	v-myc myelocytomatosis viral oncogene homolog (avian)	1.01985	0.56206
	NODAL	Klf4,Oct4|Klf4,Oct4	4838	nodal homolog (mouse)	41.6581	0.000148611	*
	RBL2	2010-10-04	5934	retinoblastoma-like 2 (p130)	-1.12701	0.00125867
	SMAD2	2010-10-04	4087	SMAD family member 2	1.04148	0.00592008
	SMAD3	2010-10-04	4088	SMAD family member 3	-2.20742	0.000188092	*
	SMAD4	Klf4	4089	SMAD family member 4	-1.33134	0.515678
	SMAD7	Klf4	4092	SMAD family member 7	1.78555	0.00767707
	SMURF1	2010-10-04	57154	SMAD specific E3 ubiquitin protein ligase 1	-1.51688	0.714981
	TGFB1	Klf4	7040	transforming growth factor, beta 1	-1.45181	0.00752253
	TGFBR1	2010-10-04	7046	transforming growth factor, beta receptor 1	-1.17592	0.963314
HSA05216-THYROID_CANCER	CCND1	Klf4,Oct4	595	cyclin D1	-1.36245	0.000160861
	CDH1	2010-10-04	999	cadherin 1, type 1, E-cadherin (epithelial)	2889.52	3.1143e-05	*
	CTNNB1	Klf4	1499	catenin (cadherin-associated protein), beta 1, 88kDa	1.0169	0.634717
	MYC	2010-10-04	4609	v-myc myelocytomatosis viral oncogene homolog (avian)	1.01985	0.56206
	NCOA4	Klf4	8031	nuclear receptor coactivator 4	-1.22398	0.0193506
	NRAS	Klf4	4893	neuroblastoma RAS viral (v-ras) oncogene homolog	-1.26586	0.192208
	RXRG	2010-10-04	6258	retinoid X receptor, gamma	-1.37638	0.893191
	TCF7	2010-10-04	6932	transcription factor 7 (T-cell specific, HMG-box)	1.33196	0.000216646
	TCF7L1	Klf4,Oct4	83439	transcription factor 7-like 1 (T-cell specific, HMG-box)	3.25479	0.00234746	*
	TFG	Klf4	10342	TRK-fused gene	1.03989	0.0125622
	TP53	Klf4,Oct4	7157	tumor protein p53	1.48435	0.102969
HSA04530-TIGHT_JUNCTION	ACTB	Klf4	60	actin, beta	1.00517	0.605873
	ACTN1	Klf4,Oct4|Klf4,Oct4	87	actinin, alpha 1	-2.19763	0.000605105	*
	ACTN4	Klf4,Oct4|Klf4,Oct4	81	actinin, alpha 4	-2.34546	0.00100617	*
	CDK4	Klf4,Oct4|Klf4,Oct4	1019	cyclin-dependent kinase 4	-1.12183	0.561646
	CLDN14	Klf4	23562	claudin 14	1.18983	0.0310666
	CTNNA1	Klf4	1495	catenin (cadherin-associated protein), alpha 1, 102kDa	-1.09205	0.0835541
	CTNNB1	Klf4	1499	catenin (cadherin-associated protein), beta 1, 88kDa	1.0169	0.634717
	JAM2	Klf4,Oct4|Klf4,Oct4	58494	junctional adhesion molecule 2	-1.00292	0.000427646
	NRAS	Klf4	4893	neuroblastoma RAS viral (v-ras) oncogene homolog	-1.26586	0.192208
	PPM1J	Klf4	333926	protein phosphatase 1J (PP2C domain containing)	7.81195	0.000110859	*
	SRC	Klf4,Oct4|Klf4,Oct4	6714	v-src sarcoma (Schmidt-Ruppin A-2) viral oncogene homolog (avian)	1.08028	0.945019
	TJAP1	Klf4	93643	tight junction associated protein 1 (peripheral)	1.05368	0.00844423
TNFR1PATHWAY	CASP2	cMyc	835	caspase 2, apoptosis-related cysteine peptidase	-1.12218	0.792031
	JUN	cMyc	3725	jun oncogene	1.16885	0.361159
	LMNB1	cMyc	4001	lamin B1	1.16406	0.00566091
	PRKDC	cMyc	5591	protein kinase, DNA-activated, catalytic polypeptide	-1.17983	0.180922
	RB1	cMyc	5925	retinoblastoma 1	-1.73247	3.46692e-05
	RIPK1	cMyc	8737	receptor (TNFRSF)-interacting serine-threonine kinase 1	-1.09275	0.535336
HSA04620-TOLL_LIKE_RECEPTOR_SIGNALING_PATHWAY	CD80	cMyc	941	CD80 molecule	1.01378	0.613172
	JUN	Klf4,cMyc,Oct4	3725	jun oncogene	1.16885	0.361159
	MAP2K3	cMyc	5606	mitogen-activated protein kinase kinase 3	1.42878	0.925546
	MAPK11	Klf4,cMyc	5600	mitogen-activated protein kinase 11	-3.54498	0.000599987	*
	MYD88	Klf4,Oct4	4615	myeloid differentiation primary response gene (88)	1.05021	0.0024783
	NFKBIA	Klf4,Oct4	4792	nuclear factor of kappa light polypeptide gene enhancer in B-cells inhibitor, alpha	1.02564	0.482011
	RAC1	Klf4,Oct4	5879	ras-related C3 botulinum toxin substrate 1 (rho family, small GTP binding protein Rac1)	-1.0156	0.00817009
	RIPK1	Klf4,cMyc	8737	receptor (TNFRSF)-interacting serine-threonine kinase 1	-1.09275	0.535336
	SPP1	2010-10-04	6696	secreted phosphoprotein 1	2.22206	0.307337
TRANSLATION_FACTORS	EEF1B2	cMyc	1933	eukaryotic translation elongation factor 1 beta 2	1.21052	0.192654
	EEF2	Klf4,cMyc	1938	eukaryotic translation elongation factor 2	-1.09556	0.0044971
	EEF2K	Klf4	29904	eukaryotic elongation factor-2 kinase	1.21353	0.146688
	EIF1AY	Klf4,cMyc	9086	eukaryotic translation initiation factor 1A, Y-linked	-1.04677	0.187488
	EIF2S1	cMyc	1965	eukaryotic translation initiation factor 2, subunit 1 alpha, 35kDa	-1.16887	0.000574237
	EIF2S3	cMyc	1968	eukaryotic translation initiation factor 2, subunit 3 gamma, 52kDa	1.38794	0.00144902
	EIF4A1	Klf4,cMyc	1973	eukaryotic translation initiation factor 4A, isoform 1	1.07219	0.0737671
	EIF4A2	Klf4,cMyc	1974	eukaryotic translation initiation factor 4A, isoform 2	1.09997	0.898614
	EIF4EBP1	cMyc	1978	eukaryotic translation initiation factor 4E binding protein 1	1.00329	0.0208563
	EIF5B	cMyc	9669	eukaryotic translation initiation factor 5B	1.06581	0.196478
	PABPC1	cMyc	26986	poly(A) binding protein, cytoplasmic 1	1.04495	0.972556
TYPE_III_SECRETION_SYSTEM	ATP5O	cMyc	539	ATP synthase, H+ transporting, mitochondrial F1 complex, O subunit	-1.1467	0.0602894
	ATP6V0D1	cMyc	9114	ATPase, H+ transporting, lysosomal 38kDa, V0 subunit d1	-2.05443	0.000436488	*
	ATP6V1A	cMyc	523	ATPase, H+ transporting, lysosomal 70kDa, V1 subunit A	1.01123	0.142484
	ATP6V1F	cMyc	9296	ATPase, H+ transporting, lysosomal 14kDa, V1 subunit F	-1.09459	0.000570445
	ATP6V1G2	cMyc	534	ATPase, H+ transporting, lysosomal 13kDa, V1 subunit G2	1.08412	0.0301295
	SHMT1	cMyc	6470	serine hydroxymethyltransferase 1 (soluble)	1.18195	0.0563656
HSA00350-TYROSINE_METABOLISM	ADH5	cMyc	128	alcohol dehydrogenase 5 (class III), chi polypeptide	1.26931	0.191155
	ESCO2	cMyc	157570	establishment of cohesion 1 homolog 2 (S. cerevisiae)	-1.12213	0.947673
	GOT1	cMyc	2805	glutamic-oxaloacetic transaminase 1, soluble (aspartate aminotransferase 1)	1.03306	0.708236
	MAOA	cMyc	4128	monoamine oxidase A	1.21477	0.0213022
	PRMT7	cMyc	54496	protein arginine methyltransferase 7	1.13683	0.103859
HSA04660-T_CELL_RECEPTOR_SIGNALING_PATHWAY	CBL	2010-10-04	867	Cas-Br-M (murine) ecotropic retroviral transforming sequence	-1.04081	0.136934
	CDK4	Klf4,Oct4|Klf4,Oct4	1019	cyclin-dependent kinase 4	-1.12183	0.561646
	JUN	Klf4,Oct4|Klf4,Oct4	3725	jun oncogene	1.16885	0.361159
	LCK	Klf4	3932	lymphocyte-specific protein tyrosine kinase	46.5794	0.000116178	*
	NCK2	Klf4,Oct4|Klf4,Oct4	8440	NCK adaptor protein 2	-1.06806	0.799094
	NFAT5	2010-10-04	10725	nuclear factor of activated T-cells 5, tonicity-responsive	-2.54061	0.000799914	*
	NFATC1	Klf4,Oct4|Klf4,Oct4	4772	nuclear factor of activated T-cells, cytoplasmic, calcineurin-dependent 1	1.01268	0.869479
	NFATC2	Klf4	4773	nuclear factor of activated T-cells, cytoplasmic, calcineurin-dependent 2	1.00663	0.785782
	NFATC3	Klf4	4775	nuclear factor of activated T-cells, cytoplasmic, calcineurin-dependent 3	-1.02115	0.0758712
	NFATC4	Klf4	4776	nuclear factor of activated T-cells, cytoplasmic, calcineurin-dependent 4	-2.87502	0.00204125	*
	NFKBIA	Klf4,Oct4|Klf4,Oct4	4792	nuclear factor of kappa light polypeptide gene enhancer in B-cells inhibitor, alpha	1.02564	0.482011
	NRAS	Klf4	4893	neuroblastoma RAS viral (v-ras) oncogene homolog	-1.26586	0.192208
	PDK1	Klf4,Oct4|Klf4,Oct4	5163	pyruvate dehydrogenase kinase, isozyme 1	-1.20329	0.800815
	PTPN6	Klf4	5777	protein tyrosine phosphatase, non-receptor type 6	12.0562	0.000169249	*
HSA04120-UBIQUITIN_MEDIATED_PROTEOLYSIS	ANAPC11	Klf4,cMyc	51529	anaphase promoting complex subunit 11	-1.08889	0.582448
	ANAPC4	Klf4,Oct4	29945	anaphase promoting complex subunit 4	1.21867	0.00165983
	ANAPC5	Klf4,cMyc,Oct4	51433	anaphase promoting complex subunit 5	-1.1849	0.248348
	CDC20	Klf4,Oct4	991	cell division cycle 20 homolog (S. cerevisiae)	-1.46698	0.00118202
	CDC26	cMyc	246184	cell division cycle 26 homolog (S. cerevisiae)	-1.11886	0.733367
	SMURF1	2010-10-04	57154	SMAD specific E3 ubiquitin protein ligase 1	-1.51688	0.714981
	UBE1	cMyc,Oct4	7317	ubiquitin-like modifier activating enzyme 1	-1.05951	0.952653
	UBE2C	Klf4,cMyc	11065	ubiquitin-conjugating enzyme E2C	1.35691	0.68087
	WWP2	Klf4,cMyc	11060	WW domain containing E3 ubiquitin protein ligase 2	1.40877	0.971477
HSA00290-VALINE_LEUCINE_AND_ISOLEUCINE_BIOSYNTHESIS	BCAT1	cMyc	586	branched chain aminotransferase 1, cytosolic	-1.08278	0.0977925
	IARS	cMyc	3376	isoleucyl-tRNA synthetase	-1.08755	0.563367
	IARS2	cMyc	55699	isoleucyl-tRNA synthetase 2, mitochondrial	-1.04366	0.0421689
	LARS	cMyc	51520	leucyl-tRNA synthetase	1.36369	0.00128501
	PDHA1	cMyc	5160	pyruvate dehydrogenase (lipoamide) alpha 1	-1.11066	0.00998641
HSA00280-VALINE_LEUCINE_AND_ISOLEUCINE_DEGRADATION	ACAA1	2010-10-04	30	acetyl-Coenzyme A acyltransferase 1	-1.22841	0.0405261
	BCAT1	2010-10-04	586	branched chain aminotransferase 1, cytosolic	-1.08278	0.0977925
	BCAT2	2010-10-04	587	branched chain aminotransferase 2, mitochondrial	1.08632	0.376904
	DBT	2010-10-04	1629	dihydrolipoamide branched chain transacylase E2	1.31368	0.00167327
	PCCB	2010-10-04	5096	propionyl Coenzyme A carboxylase, beta polypeptide	-1.34759	0.396824
HSA04370-VEGF_SIGNALING_PATHWAY	MAPK11	Klf4	5600	mitogen-activated protein kinase 11	-3.54498	0.000599987	*
	MAPKAPK3	Klf4	7867	mitogen-activated protein kinase-activated protein kinase 3	-1.34654	0.0894091
	NFAT5	2010-10-04	10725	nuclear factor of activated T-cells 5, tonicity-responsive	-2.54061	0.000799914	*
	NFATC1	Klf4,Oct4	4772	nuclear factor of activated T-cells, cytoplasmic, calcineurin-dependent 1	1.01268	0.869479
	NFATC2	Klf4	4773	nuclear factor of activated T-cells, cytoplasmic, calcineurin-dependent 2	1.00663	0.785782
	NFATC3	Klf4	4775	nuclear factor of activated T-cells, cytoplasmic, calcineurin-dependent 3	-1.02115	0.0758712
	NFATC4	Klf4	4776	nuclear factor of activated T-cells, cytoplasmic, calcineurin-dependent 4	-2.87502	0.00204125	*
	NRAS	Klf4	4893	neuroblastoma RAS viral (v-ras) oncogene homolog	-1.26586	0.192208
	PLCG2	Klf4,Oct4	5336	phospholipase C, gamma 2 (phosphatidylinositol-specific)	1.98816	0.00254113
	RAC1	Klf4,Oct4	5879	ras-related C3 botulinum toxin substrate 1 (rho family, small GTP binding protein Rac1)	-1.0156	0.00817009
	SRC	Klf4,Oct4	6714	v-src sarcoma (Schmidt-Ruppin A-2) viral oncogene homolog (avian)	1.08028	0.945019
WNT_SIGNALING	CCND1	Klf4,Oct4|Klf4,cMyc,Oct4	595	cyclin D1	-1.36245	0.000160861
	CCND2	Klf4	894	cyclin D2	-1.75933	0.000179126
	CCND3	Klf4,Oct4|Klf4,cMyc,Oct4	896	cyclin D3	-1.97744	8.69346e-05
	CTNNB1	Klf4	1499	catenin (cadherin-associated protein), beta 1, 88kDa	1.0169	0.634717
	FZD10	Klf4,Oct4|Klf4,Oct4	11211	frizzled homolog 10 (Drosophila)	1.13659	0.499906
	FZD2	2010-10-04	2535	frizzled homolog 2 (Drosophila)	-4.36576	0.0116073
	FZD8	2010-10-04	8325	frizzled homolog 8 (Drosophila)	1.00905	0.00723703
	JUN	Klf4,Oct4|Klf4,cMyc,Oct4	3725	jun oncogene	1.16885	0.361159
	MYC	2010-10-04	4609	v-myc myelocytomatosis viral oncogene homolog (avian)	1.01985	0.56206
	PPP2R5C	cMyc	5527	protein phosphatase 2, regulatory subunit B', gamma isoform	1.25811	0.185512
	PRKCI	cMyc	5584	protein kinase C, iota	-1.07328	0.0711884
	RAC1	Klf4,Oct4|Klf4,Oct4	5879	ras-related C3 botulinum toxin substrate 1 (rho family, small GTP binding protein Rac1)	-1.0156	0.00817009
	TCF7	2010-10-04	6932	transcription factor 7 (T-cell specific, HMG-box)	1.33196	0.000216646
HSA04310-WNT_SIGNALING_PATHWAY	CACYBP	Sox2|cMyc,Sox2,cMyc,Oct4|cMyc,Oct4,cMyc|Oct4|Sox2,Oct4|Sox2	27101	calcyclin binding protein	-1.13652	0.0487347
	CAMK2D	Klf4,Oct4|Klf4,Oct4	817	calcium/calmodulin-dependent protein kinase II delta	1.06919	0.0149091
	CCND1	Klf4,Sox2|Klf4|Oct4|cMyc,Sox2,Oct4|Klf4,cMyc|Oct4|Klf4,cMyc|Sox2|Klf4,Oct4|cMyc,Oct4|Sox2,Sox2|Klf4,Sox2|cMyc,cMyc|Klf4,cMyc,Oct4,cMyc|Oct4|Sox2,Oct4|Sox2|Klf4	595	cyclin D1	-1.36245	0.000160861
	CCND2	Klf4	894	cyclin D2	-1.75933	0.000179126
	CCND3	Klf4,cMyc|Klf4,Oct4|Klf4,cMyc|Oct4|Klf4,cMyc,Oct4|cMyc,Oct4	896	cyclin D3	-1.97744	8.69346e-05
	CSNK1A1	Klf4,Sox2|Klf4|Oct4|cMyc,Sox2,Oct4|Klf4,cMyc|Oct4|Klf4,cMyc|Sox2|Klf4,Oct4|cMyc,Oct4|Sox2,Sox2|Klf4,Sox2|cMyc,cMyc|Klf4,cMyc,Oct4,cMyc|Oct4|Sox2,Oct4|Sox2|Klf4	1452	casein kinase 1, alpha 1	1.06913	0.987747
	CTNNB1	Klf4	1499	catenin (cadherin-associated protein), beta 1, 88kDa	1.0169	0.634717
	CXXC4	Sox2|Klf4,Klf4,Sox2,Oct4|Klf4,Oct4,Oct4|Sox2|Klf4,Oct4|Sox2	80319	CXXC finger 4	11.0415	4.96849e-05	*
	DAAM1	Klf4	23002	dishevelled associated activator of morphogenesis 1	1.01928	0.00954419
	FZD10	Sox2|Klf4,Klf4,Sox2,Oct4|Klf4,Oct4,Oct4|Sox2|Klf4,Oct4|Sox2	11211	frizzled homolog 10 (Drosophila)	1.13659	0.499906
	FZD2	Sox2,Oct4,Oct4|Sox2	2535	frizzled homolog 2 (Drosophila)	-4.36576	0.0116073
	FZD8	2010-10-04	8325	frizzled homolog 8 (Drosophila)	1.00905	0.00723703
	JUN	Klf4,cMyc|Klf4,Oct4|Klf4,cMyc|Oct4|Klf4,cMyc,Oct4|cMyc,Oct4	3725	jun oncogene	1.16885	0.361159
	MYC	Oct4|cMyc,Oct4	4609	v-myc myelocytomatosis viral oncogene homolog (avian)	1.01985	0.56206
	NFAT5	2010-10-04	10725	nuclear factor of activated T-cells 5, tonicity-responsive	-2.54061	0.000799914	*
	NFATC1	Klf4,Oct4|Klf4,Oct4	4772	nuclear factor of activated T-cells, cytoplasmic, calcineurin-dependent 1	1.01268	0.869479
	NFATC2	Klf4	4773	nuclear factor of activated T-cells, cytoplasmic, calcineurin-dependent 2	1.00663	0.785782
	NFATC3	Klf4	4775	nuclear factor of activated T-cells, cytoplasmic, calcineurin-dependent 3	-1.02115	0.0758712
	NFATC4	Klf4	4776	nuclear factor of activated T-cells, cytoplasmic, calcineurin-dependent 4	-2.87502	0.00204125	*
	PLCB3	Klf4,Sox2|Klf4|Oct4|cMyc,Sox2,Oct4|Klf4,cMyc|Oct4|Klf4,cMyc|Sox2|Klf4,Oct4|cMyc,Oct4|Sox2,Sox2|Klf4,Sox2|cMyc,cMyc|Klf4,cMyc,Oct4,cMyc|Oct4|Sox2,Oct4|Sox2|Klf4	5331	phospholipase C, beta 3 (phosphatidylinositol-specific)	-1.25746	0.145281
	PORCN	Sox2|Klf4,Klf4,Sox2,Oct4|Klf4,Oct4,Oct4|Sox2|Klf4,Oct4|Sox2	64840	porcupine homolog (Drosophila)	1.02572	0.0860624
	PPP2R1A	cMyc	5518	protein phosphatase 2 (formerly 2A), regulatory subunit A, alpha isoform	1.18031	0.323959
	PSEN1	Klf4,cMyc|Klf4,cMyc	5663	presenilin 1	1.21649	0.0143181
	RAC1	Klf4,Oct4|Klf4,Oct4	5879	ras-related C3 botulinum toxin substrate 1 (rho family, small GTP binding protein Rac1)	-1.0156	0.00817009
	SENP2	cMyc	59343	SUMO1/sentrin/SMT3 specific peptidase 2	-1.16187	0.00254594
	SFRP1	Sox2|Klf4,Klf4,Sox2,Oct4|Klf4,Oct4,Oct4|Sox2|Klf4,Oct4|Sox2	6422	secreted frizzled-related protein 1	2.09796	0.0974988
	SMAD2	2010-10-04	4087	SMAD family member 2	1.04148	0.00592008
	SMAD3	Sox2|cMyc,Sox2,cMyc,Oct4|cMyc,Oct4,cMyc|Oct4|Sox2,Oct4|Sox2	4088	SMAD family member 3	-2.20742	0.000188092	*
	SMAD4	Klf4	4089	SMAD family member 4	-1.33134	0.515678
	SOX17	Klf4	64321	SRY (sex determining region Y)-box 17	-5.19005	0.0211455
	TBL1X	Klf4,Sox2|Klf4|Oct4|cMyc,Sox2,Oct4|Klf4,cMyc|Oct4|Klf4,cMyc|Sox2|Klf4,Oct4|cMyc,Oct4|Sox2,Sox2|Klf4,Sox2|cMyc,cMyc|Klf4,cMyc,Oct4,cMyc|Oct4|Sox2,Oct4|Sox2|Klf4	6907	transducin (beta)-like 1X-linked	-1.46402	0.598293
	TBL1XR1	Sox2|Klf4,Klf4,Sox2,Oct4|Klf4,Oct4,Oct4|Sox2|Klf4,Oct4|Sox2	79718	transducin (beta)-like 1 X-linked receptor 1	-1.1477	0.557631
	TCF7	Sox2,Oct4,Oct4|Sox2	6932	transcription factor 7 (T-cell specific, HMG-box)	1.33196	0.000216646
	TCF7L1	Sox2|Klf4,Klf4,Sox2,Oct4|Klf4,Oct4,Oct4|Sox2|Klf4,Oct4|Sox2	83439	transcription factor 7-like 1 (T-cell specific, HMG-box)	3.25479	0.00234746	*
	TP53	Klf4,Sox2|Klf4|Oct4|cMyc,Sox2,Oct4|Klf4,cMyc|Oct4|Klf4,cMyc|Sox2|Klf4,Oct4|cMyc,Oct4|Sox2,Sox2|Klf4,Sox2|cMyc,cMyc|Klf4,cMyc,Oct4,cMyc|Oct4|Sox2,Oct4|Sox2|Klf4	7157	tumor protein p53	1.48435	0.102969
