# Supplementary material for: Possible linkages between the inner and outer cellular states of human induced pluripotent stem cells
Source: BMC Syst Biol. 2011 Jun 20;5(Suppl 1):S17. doi: 10.1186/1752-0509-5-S1-S17 (PMC3121117; doi:10.1186/1752-0509-5-S1-S17)
Supplement: Additional file 11 — Details of the network signature. The characters in the above list are colored, according to the classification of biological function shown in Figure 2A. [file 1752-0509-5-S1-S17-S11.xls]

## Sheet: Data Set 4
Additional file 11: Details of network signature
Pathway	GCP	Gene Symbol	Regulator	Entrez Gene ID	Gene Name	Minimum Fold Change	Maximum FDR	Expression signature
HSA04340-HEDGEHOG_SIGNALING_PATHWAY	0.002	CSNK1A1	2010-10-04	1452	casein kinase 1, alpha 1	1.06913	0.988
		GLI1	2010-10-04	2735	GLI family zinc finger 1	3.20491	0.000187	*
		HHIP	2010-10-04	64399	hedgehog interacting protein	-3.32349	0.00746
		PTCH	2010-10-04	5727	patched homolog 1 (Drosophila)	1.25773	0.0148
		PTCH2	2010-10-04	8643	patched homolog 2 (Drosophila)	-1.13575	0.827
		ZIC2	2010-10-04	7546	Zic family member 2 (odd-paired homolog, Drosophila)	12.6098	0.00163	*
HSA04630-JAK_STAT_SIGNALING_PATHWAY	0.001	CBL	cMyc,Oct4|cMyc,Oct4	867	Cas-Br-M (murine) ecotropic retroviral transforming sequence	-1.04081	0.137
		CCND1	Klf4,Sox2,cMyc|Klf4,cMyc,Oct4|cMyc,Oct4,Oct4|Sox2	595	cyclin D1	-1.36245	0.000161
		CCND2	Klf4	894	cyclin D2	-1.75933	0.000179
		CCND3	Klf4,cMyc|Klf4,cMyc,Oct4|cMyc,Oct4	896	cyclin D3	-1.97744	8.69e-05
		CISH	Klf4	1154	cytokine inducible SH2-containing protein	1.10517	0.0451
		IL20RA	2010-10-04	53832	interleukin 20 receptor, alpha	1.05286	0.574
		IL23A	Sox2,cMyc,Oct4|cMyc,Oct4,Oct4|Sox2	51561	interleukin 23, alpha subunit p19	7.34153	9.2e-05	*
		ISGF3G	Klf4	10379	interferon regulatory factor 9	-2.39221	0.000599	*
		JAK3	Klf4	3718	Janus kinase 3	-1.13158	0.967
		MYC	Oct4|cMyc,Oct4	4609	v-myc myelocytomatosis viral oncogene homolog (avian)	1.01985	0.562
		PIAS4	Klf4,Sox2,cMyc|Klf4,cMyc,Oct4|cMyc,Oct4,Oct4|Sox2	51588	protein inhibitor of activated STAT, 4	-1.12034	0.0387
		PIM1	Klf4,cMyc|Klf4,cMyc	5292	pim-1 oncogene	6.97024	0.000106	*
		PTPN6	Klf4	5777	protein tyrosine phosphatase, non-receptor type 6	12.0562	0.000169	*
		SPRY2	Klf4,Sox2,cMyc|Klf4,cMyc,Oct4|cMyc,Oct4,Oct4|Sox2	10253	sprouty homolog 2 (Drosophila)	2.01511	0.113
		STAM2	cMyc	10254	signal transducing adaptor molecule (SH3 domain and ITAM motif) 2	-1.1173	0.00691
		STAT3	cMyc	6774	signal transducer and activator of transcription 3 (acute-phase response factor)	-1.01204	0.298
		STAT4	Sox2,Oct4,Oct4|Sox2	6775	signal transducer and activator of transcription 4	1.4009	0.011
HSA04010-MAPK_SIGNALING_PATHWAY	0.001	ATF2	Klf4,cMyc|Klf4,cMyc	1386	activating transcription factor 2	-1.30197	0.57
		BDNF	Klf4	627	brain-derived neurotrophic factor	-1.29765	0.000199
		CASP3	Sox2,Oct4,Oct4|Sox2	836	caspase 3, apoptosis-related cysteine peptidase	2.15124	0.000371	*
		CDC25B	2010-10-04	994	cell division cycle 25 homolog B (S. pombe)	-1.16237	0.000473
		DAXX	Klf4	1616	death-domain associated protein	-1.59	0.28
		DDIT3	Klf4	1649	DNA-damage-inducible transcript 3	-1.40242	0.0342
		DUSP1	Sox2,Oct4,Oct4|Sox2	1843	dual specificity phosphatase 1	-2.37388	0.000212	*
		DUSP6	Sox2|cMyc,Sox2,cMyc,Oct4|cMyc,Oct4,cMyc|Oct4|Sox2,Oct4|Sox2	1848	dual specificity phosphatase 6	1.08604	0.274
		ELK1	Sox2|Klf4,Klf4,Sox2,Oct4|Klf4,Oct4,Oct4|Sox2|Klf4,Oct4|Sox2	2002	ELK1, member of ETS oncogene family	-1.3832	0.209
		FGF19	Klf4,cMyc|Klf4,Oct4|Klf4,cMyc|Oct4|Klf4,cMyc,Oct4|cMyc,Oct4	9965	fibroblast growth factor 19	54.1757	1.7e-05	*
		FGF4	2010-10-04	2249	fibroblast growth factor 4	3.3508	0.0136
		FGFR2	Sox2,Oct4,Oct4|Sox2	2263	fibroblast growth factor receptor 2	165.324	0.000224	*
		GADD45A	2010-10-04	1647	growth arrest and DNA-damage-inducible, alpha	-1.67687	0.0652
		GADD45G	Sox2|cMyc,Sox2,cMyc,Oct4|cMyc,Oct4,cMyc|Oct4|Sox2,Oct4|Sox2	10912	growth arrest and DNA-damage-inducible, gamma	10.0299	5.05e-05	*
		JUN	Klf4,cMyc|Klf4,Oct4|Klf4,cMyc|Oct4|Klf4,cMyc,Oct4|cMyc,Oct4	3725	jun oncogene	1.16885	0.361
		JUND	Klf4	3727	jun D proto-oncogene	1.03451	0.511
		MAP2K3	cMyc	5606	mitogen-activated protein kinase kinase 3	1.42878	0.926
		MAP2K5	cMyc	5607	mitogen-activated protein kinase kinase 5	1.11083	0.686
		MAP3K6	Klf4	9064	mitogen-activated protein kinase kinase kinase 6	-3.49106	2.06e-05	*
		MAP4K4	Sox2|Klf4,Klf4,Sox2,Oct4|Klf4,Oct4,Oct4|Sox2|Klf4,Oct4|Sox2	9448	mitogen-activated protein kinase kinase kinase kinase 4	1.31685	0.801
		MAPK11	Klf4,cMyc|Klf4,cMyc	5600	mitogen-activated protein kinase 11	-3.54498	0.0006	*
		MAPK8IP2	Klf4	23542	mitogen-activated protein kinase 8 interacting protein 2	-1.08043	0.0208
		MAPKAPK3	Klf4	7867	mitogen-activated protein kinase-activated protein kinase 3	-1.34654	0.0894
		MAX	Klf4,Sox2,Oct4|Klf4,cMyc|Oct4|Klf4,Oct4|cMyc,Oct4|Sox2,Sox2|Klf4,Sox2|cMyc,cMyc|Klf4,cMyc,Oct4,cMyc|Oct4|Sox2,Oct4|Sox2|Klf4	4149	MYC associated factor X	-1.00858	0.00105
		MYC	Oct4|cMyc,Oct4	4609	v-myc myelocytomatosis viral oncogene homolog (avian)	1.01985	0.562
		NFATC2	Klf4	4773	nuclear factor of activated T-cells, cytoplasmic, calcineurin-dependent 2	1.00663	0.786
		NFATC4	Klf4	4776	nuclear factor of activated T-cells, cytoplasmic, calcineurin-dependent 4	-2.87502	0.00204	*
		NRAS	Klf4	4893	neuroblastoma RAS viral (v-ras) oncogene homolog	-1.26586	0.192
		PLA2G6	cMyc	8398	phospholipase A2, group VI (cytosolic, calcium-independent)	1.4171	0.757
		PPM1A	cMyc	5494	protein phosphatase 1A (formerly 2C), magnesium-dependent, alpha isoform	-1.01962	0.172
		RAC1	Klf4,Oct4|Klf4,Oct4	5879	ras-related C3 botulinum toxin substrate 1 (rho family, small GTP binding protein Rac1)	-1.0156	0.00817
		RASGRP2	Klf4	10235	RAS guanyl releasing protein 2 (calcium and DAG-regulated)	6.52516	0.000564	*
		RPS6KA2	cMyc	6196	ribosomal protein S6 kinase, 90kDa, polypeptide 2	-1.82316	0.0366
		RPS6KA3	Klf4	6197	ribosomal protein S6 kinase, 90kDa, polypeptide 3	-1.13115	0.00862
		STMN1	Klf4,Sox2,Oct4|Klf4,cMyc|Oct4|Klf4,Oct4|cMyc,Oct4|Sox2,Sox2|Klf4,Sox2|cMyc,cMyc|Klf4,cMyc,Oct4,cMyc|Oct4|Sox2,Oct4|Sox2|Klf4	3925	stathmin 1	-1.52672	0.239
		TGFB1	Klf4	7040	transforming growth factor, beta 1	-1.45181	0.00752
		TGFBR1	2010-10-04	7046	transforming growth factor, beta receptor 1	-1.17592	0.963
		TP53	Klf4,Sox2,Oct4|Klf4,cMyc|Oct4|Klf4,Oct4|cMyc,Oct4|Sox2,Sox2|Klf4,Sox2|cMyc,cMyc|Klf4,cMyc,Oct4,cMyc|Oct4|Sox2,Oct4|Sox2|Klf4	7157	tumor protein p53	1.48435	0.103
HSA04115-P53_SIGNALING_PATHWAY	0.001	ATM	cMyc	472	ataxia telangiectasia mutated	-1.17372	0.704
		BAX	Klf4,cMyc|Klf4,cMyc	581	BCL2-associated X protein	1.16929	0.983
		CASP3	Sox2,Oct4,Oct4|Sox2	836	caspase 3, apoptosis-related cysteine peptidase	2.15124	0.000371	*
		CCND1	Klf4,Sox2,cMyc|Klf4,cMyc,Oct4|cMyc,Oct4,Oct4|Sox2	595	cyclin D1	-1.36245	0.000161
		CCND2	Klf4	894	cyclin D2	-1.75933	0.000179
		CCND3	Klf4,cMyc|Klf4,cMyc,Oct4|cMyc,Oct4	896	cyclin D3	-1.97744	8.69e-05
		CCNE1	cMyc	898	cyclin E1	1.62587	8.17e-05
		CCNG1	cMyc	900	cyclin G1	1.45302	0.000157
		CDC2	Klf4,cMyc|Klf4,cMyc	983	cell division cycle 2, G1 to S and G2 to M	-1.08123	0.833
		CDK4	Klf4,cMyc|Klf4,cMyc,Oct4|cMyc,Oct4	1019	cyclin-dependent kinase 4	-1.12183	0.562
		DDB2	2010-10-04	1643	damage-specific DNA binding protein 2, 48kDa	-1.16986	0.105
		GADD45A	2010-10-04	1647	growth arrest and DNA-damage-inducible, alpha	-1.67687	0.0652
		GADD45G	Sox2,cMyc,Oct4|cMyc,Oct4,Oct4|Sox2	10912	growth arrest and DNA-damage-inducible, gamma	10.0299	5.05e-05	*
		GTSE1	cMyc,Oct4|cMyc,Oct4	51512	G-2 and S-phase expressed 1	-2.04403	0.000675
		PERP	Klf4	64065	PERP, TP53 apoptosis effector	-1.04584	0.156
		RRM2	Klf4,cMyc|Klf4,cMyc	6241	ribonucleotide reductase M2	-1.12906	0.274
		SESN3	Sox2,Oct4,Oct4|Sox2	143686	sestrin 3	4.75613	0.000383	*
		TP53	Klf4,Sox2,cMyc|Klf4,cMyc,Oct4|cMyc,Oct4,Oct4|Sox2	7157	tumor protein p53	1.48435	0.103
		TP73	2010-10-04	7161	tumor protein p73	-1.05784	0.997
HSA04350-TGF_BETA_SIGNALING_PATHWAY	0.001	ACVR2A	2010-10-04	92	activin A receptor, type IIA	1.01191	0.025
		E2F4	Klf4,Oct4|Klf4,Oct4	1874	E2F transcription factor 4, p107/p130-binding	-1.22271	0.282
		ID2	Klf4,Oct4|Klf4,Oct4	3398	inhibitor of DNA binding 2, dominant negative helix-loop-helix protein	-1.41668	0.54
		LEFTY1	Klf4,Oct4|Klf4,Oct4	10637	left-right determination factor 1	647.281	1.96e-05	*
		LEFTY2	Klf4,Oct4|Klf4,Oct4	7044	left-right determination factor 2	153.956	6.01e-05	*
		MYC	2010-10-04	4609	v-myc myelocytomatosis viral oncogene homolog (avian)	1.01985	0.562
		NODAL	Klf4,Oct4|Klf4,Oct4	4838	nodal homolog (mouse)	41.6581	0.000149	*
		RBL2	2010-10-04	5934	retinoblastoma-like 2 (p130)	-1.12701	0.00126
		SMAD2	2010-10-04	4087	SMAD family member 2	1.04148	0.00592
		SMAD3	2010-10-04	4088	SMAD family member 3	-2.20742	0.000188	*
		SMAD4	Klf4	4089	SMAD family member 4	-1.33134	0.516
		SMAD7	Klf4	4092	SMAD family member 7	1.78555	0.00768
		SMURF1	2010-10-04	57154	SMAD specific E3 ubiquitin protein ligase 1	-1.51688	0.715
		TGFB1	Klf4	7040	transforming growth factor, beta 1	-1.45181	0.00752
		TGFBR1	2010-10-04	7046	transforming growth factor, beta receptor 1	-1.17592	0.963
HSA04310-WNT_SIGNALING_PATHWAY	0.001	CACYBP	Sox2|cMyc,Sox2,cMyc,Oct4|cMyc,Oct4,cMyc|Oct4|Sox2,Oct4|Sox2	27101	calcyclin binding protein	-1.13652	0.0487
		CAMK2D	Klf4,Oct4|Klf4,Oct4	817	calcium/calmodulin-dependent protein kinase II delta	1.06919	0.0149
		CCND1	Klf4,Sox2|Klf4|Oct4|cMyc,Sox2,Oct4|Klf4,cMyc|Oct4|Klf4,cMyc|Sox2|Klf4,Oct4|cMyc,Oct4|Sox2,Sox2|Klf4,Sox2|cMyc,cMyc|Klf4,cMyc,Oct4,cMyc|Oct4|Sox2,Oct4|Sox2|Klf4	595	cyclin D1	-1.36245	0.000161
		CCND2	Klf4	894	cyclin D2	-1.75933	0.000179
		CCND3	Klf4,cMyc|Klf4,Oct4|Klf4,cMyc|Oct4|Klf4,cMyc,Oct4|cMyc,Oct4	896	cyclin D3	-1.97744	8.69e-05
		CSNK1A1	Klf4,Sox2|Klf4|Oct4|cMyc,Sox2,Oct4|Klf4,cMyc|Oct4|Klf4,cMyc|Sox2|Klf4,Oct4|cMyc,Oct4|Sox2,Sox2|Klf4,Sox2|cMyc,cMyc|Klf4,cMyc,Oct4,cMyc|Oct4|Sox2,Oct4|Sox2|Klf4	1452	casein kinase 1, alpha 1	1.06913	0.988
		CTNNB1	Klf4	1499	catenin (cadherin-associated protein), beta 1, 88kDa	1.0169	0.635
		CXXC4	Sox2|Klf4,Klf4,Sox2,Oct4|Klf4,Oct4,Oct4|Sox2|Klf4,Oct4|Sox2	80319	CXXC finger 4	11.0415	4.97e-05	*
		DAAM1	Klf4	23002	dishevelled associated activator of morphogenesis 1	1.01928	0.00954
		FZD10	Sox2|Klf4,Klf4,Sox2,Oct4|Klf4,Oct4,Oct4|Sox2|Klf4,Oct4|Sox2	11211	frizzled homolog 10 (Drosophila)	1.13659	0.5
		FZD2	Sox2,Oct4,Oct4|Sox2	2535	frizzled homolog 2 (Drosophila)	-4.36576	0.0116
		FZD8	2010-10-04	8325	frizzled homolog 8 (Drosophila)	1.00905	0.00724
		JUN	Klf4,cMyc|Klf4,Oct4|Klf4,cMyc|Oct4|Klf4,cMyc,Oct4|cMyc,Oct4	3725	jun oncogene	1.16885	0.361
		MYC	Oct4|cMyc,Oct4	4609	v-myc myelocytomatosis viral oncogene homolog (avian)	1.01985	0.562
		NFAT5	2010-10-04	10725	nuclear factor of activated T-cells 5, tonicity-responsive	-2.54061	0.0008	*
		NFATC1	Klf4,Oct4|Klf4,Oct4	4772	nuclear factor of activated T-cells, cytoplasmic, calcineurin-dependent 1	1.01268	0.869
		NFATC2	Klf4	4773	nuclear factor of activated T-cells, cytoplasmic, calcineurin-dependent 2	1.00663	0.786
		NFATC3	Klf4	4775	nuclear factor of activated T-cells, cytoplasmic, calcineurin-dependent 3	-1.02115	0.0759
		NFATC4	Klf4	4776	nuclear factor of activated T-cells, cytoplasmic, calcineurin-dependent 4	-2.87502	0.00204	*
		PLCB3	Klf4,Sox2|Klf4|Oct4|cMyc,Sox2,Oct4|Klf4,cMyc|Oct4|Klf4,cMyc|Sox2|Klf4,Oct4|cMyc,Oct4|Sox2,Sox2|Klf4,Sox2|cMyc,cMyc|Klf4,cMyc,Oct4,cMyc|Oct4|Sox2,Oct4|Sox2|Klf4	5331	phospholipase C, beta 3 (phosphatidylinositol-specific)	-1.25746	0.145
		PORCN	Sox2|Klf4,Klf4,Sox2,Oct4|Klf4,Oct4,Oct4|Sox2|Klf4,Oct4|Sox2	64840	porcupine homolog (Drosophila)	1.02572	0.0861
		PPP2R1A	cMyc	5518	protein phosphatase 2 (formerly 2A), regulatory subunit A, alpha isoform	1.18031	0.324
		PSEN1	Klf4,cMyc|Klf4,cMyc	5663	presenilin 1	1.21649	0.0143
		RAC1	Klf4,Oct4|Klf4,Oct4	5879	ras-related C3 botulinum toxin substrate 1 (rho family, small GTP binding protein Rac1)	-1.0156	0.00817
		SENP2	cMyc	59343	SUMO1/sentrin/SMT3 specific peptidase 2	-1.16187	0.00255
		SFRP1	Sox2|Klf4,Klf4,Sox2,Oct4|Klf4,Oct4,Oct4|Sox2|Klf4,Oct4|Sox2	6422	secreted frizzled-related protein 1	2.09796	0.0975
		SMAD2	2010-10-04	4087	SMAD family member 2	1.04148	0.00592
		SMAD3	Sox2|cMyc,Sox2,cMyc,Oct4|cMyc,Oct4,cMyc|Oct4|Sox2,Oct4|Sox2	4088	SMAD family member 3	-2.20742	0.000188	*
		SMAD4	Klf4	4089	SMAD family member 4	-1.33134	0.516
		SOX17	Klf4	64321	SRY (sex determining region Y)-box 17	-5.19005	0.0211
		TBL1X	Klf4,Sox2|Klf4|Oct4|cMyc,Sox2,Oct4|Klf4,cMyc|Oct4|Klf4,cMyc|Sox2|Klf4,Oct4|cMyc,Oct4|Sox2,Sox2|Klf4,Sox2|cMyc,cMyc|Klf4,cMyc,Oct4,cMyc|Oct4|Sox2,Oct4|Sox2|Klf4	6907	transducin (beta)-like 1X-linked	-1.46402	0.598
		TBL1XR1	Sox2|Klf4,Klf4,Sox2,Oct4|Klf4,Oct4,Oct4|Sox2|Klf4,Oct4|Sox2	79718	transducin (beta)-like 1 X-linked receptor 1	-1.1477	0.558
		TCF7	Sox2,Oct4,Oct4|Sox2	6932	transcription factor 7 (T-cell specific, HMG-box)	1.33196	0.000217
		TCF7L1	Sox2|Klf4,Klf4,Sox2,Oct4|Klf4,Oct4,Oct4|Sox2|Klf4,Oct4|Sox2	83439	transcription factor 7-like 1 (T-cell specific, HMG-box)	3.25479	0.00235	*
		TP53	Klf4,Sox2|Klf4|Oct4|cMyc,Sox2,Oct4|Klf4,cMyc|Oct4|Klf4,cMyc|Sox2|Klf4,Oct4|cMyc,Oct4|Sox2,Sox2|Klf4,Sox2|cMyc,cMyc|Klf4,cMyc,Oct4,cMyc|Oct4|Sox2,Oct4|Sox2|Klf4	7157	tumor protein p53	1.48435	0.103
HSA04520-ADHERENS_JUNCTION	0.001	ACTB	Klf4	60	actin, beta	1.00517	0.606
		ACTN1	Klf4,Oct4|Klf4,Oct4	87	actinin, alpha 1	-2.19763	0.000605	*
		ACTN4	Sox2|Klf4,Klf4,Sox2,Oct4|Klf4,Oct4,Oct4|Sox2,Oct4|Sox2|Klf4	81	actinin, alpha 4	-2.34546	0.00101	*
		BAIAP2	Sox2|Klf4,Klf4,Sox2,Oct4|Klf4,Oct4,Oct4|Sox2,Oct4|Sox2|Klf4	10458	BAI1-associated protein 2	-1.01639	0.537
		CDH1	Oct4	999	cadherin 1, type 1, E-cadherin (epithelial)	2889.52	3.11e-05	*
		CTNNA1	Klf4	1495	catenin (cadherin-associated protein), alpha 1, 102kDa	-1.09205	0.0836
		CTNNB1	Klf4	1499	catenin (cadherin-associated protein), beta 1, 88kDa	1.0169	0.635
		PTPN6	Klf4	5777	protein tyrosine phosphatase, non-receptor type 6	12.0562	0.000169	*
		PVRL2	Klf4	5819	poliovirus receptor-related 2 (herpesvirus entry mediator B)	-1.08697	0.917
		PVRL3	Oct4	25945	poliovirus receptor-related 3	-1.25764	0.592
		RAC1	Klf4,Oct4|Klf4,Oct4	5879	ras-related C3 botulinum toxin substrate 1 (rho family, small GTP binding protein Rac1)	-1.0156	0.00817
		SMAD2	Oct4	4087	SMAD family member 2	1.04148	0.00592
		SMAD3	Sox2,Oct4,Oct4|Sox2	4088	SMAD family member 3	-2.20742	0.000188	*
		SMAD4	Klf4	4089	SMAD family member 4	-1.33134	0.516
		SNAI1	Sox2|Klf4,Klf4,Sox2,Oct4|Klf4,Oct4,Oct4|Sox2,Oct4|Sox2|Klf4	6615	snail homolog 1 (Drosophila)	-1.28079	0.00367
		SRC	Sox2|Klf4,Klf4,Sox2,Oct4|Klf4,Oct4,Oct4|Sox2,Oct4|Sox2|Klf4	6714	v-src sarcoma (Schmidt-Ruppin A-2) viral oncogene homolog (avian)	1.08028	0.945
		TCF7	Sox2,Oct4,Oct4|Sox2	6932	transcription factor 7 (T-cell specific, HMG-box)	1.33196	0.000217
		TCF7L1	Sox2|Klf4,Klf4,Sox2,Oct4|Klf4,Oct4,Oct4|Sox2,Oct4|Sox2|Klf4	83439	transcription factor 7-like 1 (T-cell specific, HMG-box)	3.25479	0.00235	*
		TGFBR1	Oct4	7046	transforming growth factor, beta receptor 1	-1.17592	0.963
HSA01430-CELL_COMMUNICATION	0.047	ACTB	Klf4	60	actin, beta	1.00517	0.606
		COL1A1	Klf4	1277	collagen, type I, alpha 1	-3.96945	0.000668
		COL5A3	Klf4	50509	collagen, type V, alpha 3	1.39552	0.00455
		COL6A1	Klf4	1291	collagen, type VI, alpha 1	3.90232	0.000142
		FN1	Klf4,Sox2,Oct4,Oct4|Sox2	2335	fibronectin 1	-2.0171	0.0349
		GJA1	Sox2,Oct4,Oct4|Sox2	2697	gap junction protein, alpha 1, 43kDa	2.33019	0.000214	*
		GJB3	Klf4,Sox2,Oct4,Oct4|Sox2	2707	gap junction protein, beta 3, 31kDa	4.63534	0.123
		GJB5	Klf4	2709	gap junction protein, beta 5, 31.1kDa	4.78467	0.000917	*
		INA	Klf4	9118	internexin neuronal intermediate filament protein, alpha	1.07157	0.15
		LAMA1	Klf4,Sox2,Oct4,Oct4|Sox2	284217	laminin, alpha 1	-1.53206	0.0172
		LAMC2	Sox2	3918	laminin, gamma 2	2.58034	0.0349
		LMNB1	Klf4	4001	lamin B1	1.16406	0.00566
		PRPH	Klf4	5630	peripherin	4.13719	0.00886	*
		SPP1	Sox2,Oct4,Oct4|Sox2	6696	secreted phosphoprotein 1	2.22206	0.307
		VIM	Klf4,Sox2,Oct4,Oct4|Sox2	7431	vimentin	-1.92261	0.0217
HSA04540-GAP_JUNCTION	0.002	CDC2	Klf4,cMyc	983	cell division cycle 2, G1 to S and G2 to M	-1.08123	0.833
		GJA1	Sox2,cMyc	2697	gap junction protein, alpha 1, 43kDa	2.33019	0.000214	*
		MAP2K5	cMyc	5607	mitogen-activated protein kinase kinase 5	1.11083	0.686
		NRAS	Klf4	4893	neuroblastoma RAS viral (v-ras) oncogene homolog	-1.26586	0.192
		PLCB3	Sox2|Klf4,Klf4,Sox2,cMyc	5331	phospholipase C, beta 3 (phosphatidylinositol-specific)	-1.25746	0.145
		SRC	Sox2|Klf4,Klf4,Sox2	6714	v-src sarcoma (Schmidt-Ruppin A-2) viral oncogene homolog (avian)	1.08028	0.945
		TUBA3	Klf4	7846	tubulin, alpha 1a	1.03545	0.0156
		TUBA6	Klf4	84790	tubulin, alpha 1c	-1.19621	0.668
		TUBB	Sox2|Klf4,Klf4,Sox2,cMyc	203068	tubulin, beta	1.33825	0.00635
		TUBB2A	Klf4	7280	tubulin, beta 2A	1.0467	0.809
		TUBB2B	Sox2|Klf4,Klf4,Sox2,cMyc	347733	tubulin, beta 2B	17.0421	5.73e-05	*
		TUBB2C	cMyc	10383	tubulin, beta 2C	1.58498	0.666
		TUBB3	Sox2|Klf4,Klf4,Sox2	10381	tubulin, beta 3	-1.28298	0.387
		TUBB6	Klf4	84617	tubulin, beta 6	-2.11056	0.000298	*
HSA04810-REGULATION_OF_ACTIN_CYTOSKELETON	0.001	ACTN1	Klf4,Oct4|Klf4,Oct4	87	actinin, alpha 1	-2.19763	0.000605	*
		ACTN4	Sox2|Klf4,Klf4,Sox2,Oct4|Klf4,Oct4,Oct4|Sox2	81	actinin, alpha 4	-2.34546	0.00101	*
		ARPC5	2010-10-04	10092	actin related protein 2/3 complex, subunit 5, 16kDa	-1.9022	0.000721
		ARPC5L	Sox2	81873	actin related protein 2/3 complex, subunit 5-like	-1.12695	0.97
		BAIAP2	Sox2|Klf4,Klf4,Sox2,Oct4|Klf4,Oct4,Oct4|Sox2	10458	BAI1-associated protein 2	-1.01639	0.537
		CHRM3	2010-10-04	1131	cholinergic receptor, muscarinic 3	39.002	0.000438	*
		CYFIP1	Klf4	23191	cytoplasmic FMR1 interacting protein 1	1.18086	0.00807
		DIAPH1	Klf4,Oct4|Klf4,Oct4	1729	diaphanous homolog 1 (Drosophila)	1.01439	0.446
		FGF19	Klf4,Oct4|Klf4,Oct4	9965	fibroblast growth factor 19	54.1757	1.7e-05	*
		FGF4	2010-10-04	2249	fibroblast growth factor 4	3.3508	0.0136
		FGFR2	Sox2,Oct4,Oct4|Sox2	2263	fibroblast growth factor receptor 2	165.324	0.000224	*
		FN1	Sox2|Klf4,Klf4,Sox2,Oct4|Klf4,Oct4,Oct4|Sox2	2335	fibronectin 1	-2.0171	0.0349
		GNA13	Sox2|Klf4,Klf4,Sox2,Oct4|Klf4,Oct4,Oct4|Sox2	10672	guanine nucleotide binding protein (G protein), alpha 13	-1.08791	0.00108
		ITGA1	Sox2,Oct4,Oct4|Sox2	3672	integrin, alpha 1	-6.8792	0.00075
		ITGA9	Sox2|Klf4,Klf4,Sox2	3680	integrin, alpha 9	4.50825	0.00456	*
		MSN	Klf4	4478	moesin	-3.5933	0.000195	*
		MYLPF	Sox2	29895	myosin light chain, phosphorylatable, fast skeletal muscle	7.59183	0.000339	*
		NRAS	Klf4	4893	neuroblastoma RAS viral (v-ras) oncogene homolog	-1.26586	0.192
		PPP1CA	Klf4	5499	protein phosphatase 1, catalytic subunit, alpha isoform	-1.09256	0.585
		PPP1CC	Klf4,Oct4|Klf4,Oct4	5501	protein phosphatase 1, catalytic subunit, gamma isoform	1.15854	0.000185
		RAC1	Klf4,Oct4|Klf4,Oct4	5879	ras-related C3 botulinum toxin substrate 1 (rho family, small GTP binding protein Rac1)	-1.0156	0.00817
		RDX	Sox2,Oct4,Oct4|Sox2	5962	radixin	1.19003	0.369
HSA04530-TIGHT_JUNCTION	0.041	ACTB	Klf4	60	actin, beta	1.00517	0.606
		ACTN1	Klf4,Oct4|Klf4,Oct4	87	actinin, alpha 1	-2.19763	0.000605	*
		ACTN4	Klf4,Oct4|Klf4,Oct4	81	actinin, alpha 4	-2.34546	0.00101	*
		CDK4	Klf4,Oct4|Klf4,Oct4	1019	cyclin-dependent kinase 4	-1.12183	0.562
		CLDN14	Klf4	23562	claudin 14	1.18983	0.0311
		CTNNA1	Klf4	1495	catenin (cadherin-associated protein), alpha 1, 102kDa	-1.09205	0.0836
		CTNNB1	Klf4	1499	catenin (cadherin-associated protein), beta 1, 88kDa	1.0169	0.635
		JAM2	Klf4,Oct4|Klf4,Oct4	58494	junctional adhesion molecule 2	-1.00292	0.000428
		NRAS	Klf4	4893	neuroblastoma RAS viral (v-ras) oncogene homolog	-1.26586	0.192
		PPM1J	Klf4	333926	protein phosphatase 1J (PP2C domain containing)	7.81195	0.000111	*
		SRC	Klf4,Oct4|Klf4,Oct4	6714	v-src sarcoma (Schmidt-Ruppin A-2) viral oncogene homolog (avian)	1.08028	0.945
		TJAP1	Klf4	93643	tight junction associated protein 1 (peripheral)	1.05368	0.00844
HSA01030-GLYCAN_STRUCTURES_BIOSYNTHESIS_1	0.027	ALG3	cMyc,Oct4|cMyc,Oct4	10195	asparagine-linked glycosylation 3, alpha-1,3- mannosyltransferase homolog (S. cerevisiae)	-1.2411	0.74
		ALG8	Sox2,cMyc,Oct4|cMyc,Oct4	79053	asparagine-linked glycosylation 8, alpha-1,3-glucosyltransferase homolog (S. cerevisiae)	-1.0727	0.774
		B4GALT3	Klf4,cMyc	8703	UDP-Gal:betaGlcNAc beta 1,4- galactosyltransferase, polypeptide 3	1.20527	0.0944
		DPAGT1	Klf4,Sox2,cMyc,Oct4|cMyc,Oct4	1798	dolichyl-phosphate (UDP-N-acetylglucosamine) N-acetylglucosaminephosphotransferase 1 (GlcNAc-1-P transferase)	1.04216	0.00193
		EXT1	Sox2,Oct4	2131	exostoses (multiple) 1	-2.56041	0.00114	*
		GALNT7	cMyc	51809	UDP-N-acetyl-alpha-D-galactosamine:polypeptide N-acetylgalactosaminyltransferase 7 (GalNAc-T7)	1.03239	0.535
		HS3ST3B1	Sox2	9953	heparan sulfate (glucosamine) 3-O-sulfotransferase 3B1	-1.18759	0.806
		HS6ST2	2010-10-04	90161	heparan sulfate 6-O-sulfotransferase 2	21.118	1.29e-05	*
		MAN1A2	cMyc,Oct4|cMyc,Oct4	10905	mannosidase, alpha, class 1A, member 2	-1.58825	0.000502
		MGAT1	Klf4	4245	mannosyl (alpha-1,3-)-glycoprotein beta-1,2-N-acetylglucosaminyltransferase	-1.6934	0.000653
		OGT	Klf4,Sox2,cMyc,Oct4|cMyc,Oct4	8473	O-linked N-acetylglucosamine (GlcNAc) transferase (UDP-N-acetylglucosamine:polypeptide-N-acetylglucosaminyl transferase)	1.09132	0.321
		ST6GAL1	Klf4,Oct4	6480	ST6 beta-galactosamide alpha-2,6-sialyltranferase 1	2.26156	0.00317	*
		STT3B	cMyc	201595	STT3, subunit of the oligosaccharyltransferase complex, homolog B (S. cerevisiae)	-1.00527	0.00844
HSA01031-GLYCAN_STRUCTURES_BIOSYNTHESIS_2	0.001	A4GALT	Klf4	53947	alpha 1,4-galactosyltransferase	-1.45035	0.746
		B3GNT3	2010-10-04	10331	UDP-GlcNAc:betaGal beta-1,3-N-acetylglucosaminyltransferase 3	6.24031	7.38e-05	*
		B3GNT5	Klf4,Oct4	84002	UDP-GlcNAc:betaGal beta-1,3-N-acetylglucosaminyltransferase 5	1.47557	0.195
		B4GALT3	Klf4	8703	UDP-Gal:betaGlcNAc beta 1,4- galactosyltransferase, polypeptide 3	1.20527	0.0944
		GCNT2	Klf4,Oct4	2651	glucosaminyl (N-acetyl) transferase 2, I-branching enzyme (I blood group)	4.38067	0.000123	*
		ST8SIA1	2010-10-04	6489	ST8 alpha-N-acetyl-neuraminide alpha-2,8-sialyltransferase 1	1.05784	0.758
		UGCG	Klf4,Oct4	7357	UDP-glucose ceramide glucosyltransferase	-1.82626	0.00135
HSA05217-BASAL_CELL_CARCINOMA	0.001	CTNNB1	Klf4	1499	catenin (cadherin-associated protein), beta 1, 88kDa	1.0169	0.635
		FZD10	Klf4,Sox2,Oct4,Oct4|Sox2	11211	frizzled homolog 10 (Drosophila)	1.13659	0.5
		FZD2	Sox2,Oct4,Oct4|Sox2	2535	frizzled homolog 2 (Drosophila)	-4.36576	0.0116
		FZD8	Oct4	8325	frizzled homolog 8 (Drosophila)	1.00905	0.00724
		GLI1	Klf4,Oct4	2735	GLI family zinc finger 1	3.20491	0.000187	*
		HHIP	Sox2,Oct4,Oct4|Sox2	64399	hedgehog interacting protein	-3.32349	0.00746
		PTCH	Sox2,Oct4,Oct4|Sox2	5727	patched homolog 1 (Drosophila)	1.25773	0.0148
		PTCH2	Oct4	8643	patched homolog 2 (Drosophila)	-1.13575	0.827
		TCF7	Sox2,Oct4,Oct4|Sox2	6932	transcription factor 7 (T-cell specific, HMG-box)	1.33196	0.000217
		TCF7L1	Klf4,Sox2,Oct4,Oct4|Sox2	83439	transcription factor 7-like 1 (T-cell specific, HMG-box)	3.25479	0.00235	*
		TP53	Klf4,Sox2,Oct4,Oct4|Sox2	7157	tumor protein p53	1.48435	0.103
HSA05210-COLORECTAL_CANCER	0.001	BAX	Klf4,cMyc	581	BCL2-associated X protein	1.16929	0.983
		BIRC5	cMyc	332	baculoviral IAP repeat-containing 5	-1.14021	0.595
		CASP3	Sox2,Oct4,Oct4|Sox2	836	caspase 3, apoptosis-related cysteine peptidase	2.15124	0.000371	*
		CCND1	Klf4,Sox2,Oct4|Klf4,cMyc,Oct4|cMyc,Oct4,Oct4|Sox2	595	cyclin D1	-1.36245	0.000161
		CTNNB1	Klf4	1499	catenin (cadherin-associated protein), beta 1, 88kDa	1.0169	0.635
		FZD10	Klf4,Sox2,Oct4|Klf4,Oct4,Oct4|Sox2	11211	frizzled homolog 10 (Drosophila)	1.13659	0.5
		FZD2	Sox2,Oct4,Oct4|Sox2	2535	frizzled homolog 2 (Drosophila)	-4.36576	0.0116
		FZD8	Oct4	8325	frizzled homolog 8 (Drosophila)	1.00905	0.00724
		JUN	Klf4,Oct4|Klf4,cMyc,Oct4|cMyc,Oct4	3725	jun oncogene	1.16885	0.361
		MLH1	cMyc	4292	mutL homolog 1, colon cancer, nonpolyposis type 2 (E. coli)	-1.42266	0.142
		MYC	Oct4|cMyc,Oct4	4609	v-myc myelocytomatosis viral oncogene homolog (avian)	1.01985	0.562
		RAC1	Klf4,Oct4|Klf4,Oct4	5879	ras-related C3 botulinum toxin substrate 1 (rho family, small GTP binding protein Rac1)	-1.0156	0.00817
		SMAD2	Oct4	4087	SMAD family member 2	1.04148	0.00592
		SMAD3	Sox2,cMyc,Oct4|cMyc,Oct4,Oct4|Sox2	4088	SMAD family member 3	-2.20742	0.000188	*
		SMAD4	Klf4	4089	SMAD family member 4	-1.33134	0.516
		TCF7	Sox2,Oct4,Oct4|Sox2	6932	transcription factor 7 (T-cell specific, HMG-box)	1.33196	0.000217
		TCF7L1	Klf4,Sox2,Oct4|Klf4,Oct4,Oct4|Sox2	83439	transcription factor 7-like 1 (T-cell specific, HMG-box)	3.25479	0.00235	*
		TGFB1	Klf4	7040	transforming growth factor, beta 1	-1.45181	0.00752
		TGFBR1	Oct4	7046	transforming growth factor, beta receptor 1	-1.17592	0.963
		TP53	Klf4,Sox2,Oct4|Klf4,cMyc,Oct4|cMyc,Oct4,Oct4|Sox2	7157	tumor protein p53	1.48435	0.103
HSA05213-ENDOMETRIAL_CANCER	0.023	CCND1	Klf4,Sox2,Oct4,Oct4|Sox2	595	cyclin D1	-1.36245	0.000161
		CDH1	Oct4	999	cadherin 1, type 1, E-cadherin (epithelial)	2889.52	3.11e-05	*
		CTNNA1	Klf4	1495	catenin (cadherin-associated protein), alpha 1, 102kDa	-1.09205	0.0836
		CTNNB1	Klf4	1499	catenin (cadherin-associated protein), beta 1, 88kDa	1.0169	0.635
		ELK1	Klf4,Sox2,Oct4,Oct4|Sox2	2002	ELK1, member of ETS oncogene family	-1.3832	0.209
		FOXO3A	Klf4	2309	forkhead box O3	-1.02194	0.29
		MYC	2010-10-04	4609	v-myc myelocytomatosis viral oncogene homolog (avian)	1.01985	0.562
		NRAS	Klf4	4893	neuroblastoma RAS viral (v-ras) oncogene homolog	-1.26586	0.192
		TCF7	Sox2,Oct4,Oct4|Sox2	6932	transcription factor 7 (T-cell specific, HMG-box)	1.33196	0.000217
		TCF7L1	Klf4,Sox2,Oct4,Oct4|Sox2	83439	transcription factor 7-like 1 (T-cell specific, HMG-box)	3.25479	0.00235	*
		TP53	Klf4,Sox2,Oct4,Oct4|Sox2	7157	tumor protein p53	1.48435	0.103
HSA04916-MELANOGENESIS	0.002	CAMK2D	Klf4,Oct4|Klf4,Oct4	817	calcium/calmodulin-dependent protein kinase II delta	1.06919	0.0149
		CREB3L4	Klf4	148327	cAMP responsive element binding protein 3-like 4	2.7455	0.000126	*
		CTNNB1	Klf4	1499	catenin (cadherin-associated protein), beta 1, 88kDa	1.0169	0.635
		EDN1	Sox2|Klf4,Klf4,Sox2,Oct4|Klf4,Oct4,Oct4|Sox2,Oct4|Sox2|Klf4	1906	endothelin 1	1.98869	0.307
		FZD10	Sox2|Klf4,Klf4,Sox2,Oct4|Klf4,Oct4,Oct4|Sox2,Oct4|Sox2|Klf4	11211	frizzled homolog 10 (Drosophila)	1.13659	0.5
		FZD2	Sox2,Oct4,Oct4|Sox2	2535	frizzled homolog 2 (Drosophila)	-4.36576	0.0116
		FZD8	2010-10-04	8325	frizzled homolog 8 (Drosophila)	1.00905	0.00724
		KIT	Sox2|Klf4,Klf4,Sox2,Oct4|Klf4,Oct4,Oct4|Sox2,Oct4|Sox2|Klf4	3815	v-kit Hardy-Zuckerman 4 feline sarcoma viral oncogene homolog	1.15201	0.116
		NRAS	Klf4	4893	neuroblastoma RAS viral (v-ras) oncogene homolog	-1.26586	0.192
		PLCB3	Sox2|Klf4,Klf4,Sox2,Oct4|Klf4,Oct4,Oct4|Sox2,Oct4|Sox2|Klf4	5331	phospholipase C, beta 3 (phosphatidylinositol-specific)	-1.25746	0.145
		TCF7	Sox2,Oct4,Oct4|Sox2	6932	transcription factor 7 (T-cell specific, HMG-box)	1.33196	0.000217
		TCF7L1	Sox2|Klf4,Klf4,Sox2,Oct4|Klf4,Oct4,Oct4|Sox2,Oct4|Sox2|Klf4	83439	transcription factor 7-like 1 (T-cell specific, HMG-box)	3.25479	0.00235	*
HSA05218-MELANOMA	0.027	CCND1	Klf4,cMyc|Klf4,cMyc,Oct4	595	cyclin D1	-1.36245	0.000161
		CDH1	2010-10-04	999	cadherin 1, type 1, E-cadherin (epithelial)	2889.52	3.11e-05	*
		CDK4	Klf4,cMyc|Klf4,cMyc,Oct4	1019	cyclin-dependent kinase 4	-1.12183	0.562
		E2F3	cMyc	1871	E2F transcription factor 3	1.22216	0.000164
		FGF19	Klf4,cMyc|Klf4,cMyc,Oct4	9965	fibroblast growth factor 19	54.1757	1.7e-05	*
		FGF4	2010-10-04	2249	fibroblast growth factor 4	3.3508	0.0136
		NRAS	Klf4	4893	neuroblastoma RAS viral (v-ras) oncogene homolog	-1.26586	0.192
		RB1	Klf4,cMyc|Klf4,cMyc	5925	retinoblastoma 1	-1.73247	3.47e-05
		TP53	Klf4,cMyc|Klf4,cMyc,Oct4	7157	tumor protein p53	1.48435	0.103
HSA05215-PROSTATE_CANCER	0.001	CCND1	Klf4,Sox2,Oct4|Klf4,Oct4|Sox2,Sox2|Klf4,cMyc,Oct4,Oct4|Sox2|Klf4	595	cyclin D1	-1.36245	0.000161
		CCNE1	cMyc	898	cyclin E1	1.62587	8.17e-05
		CDKN1B	2010-10-04	1027	cyclin-dependent kinase inhibitor 1B (p27, Kip1)	1.26348	0.0609
		CREB3L4	Klf4	148327	cAMP responsive element binding protein 3-like 4	2.7455	0.000126	*
		CTNNB1	Klf4	1499	catenin (cadherin-associated protein), beta 1, 88kDa	1.0169	0.635
		E2F3	cMyc	1871	E2F transcription factor 3	1.22216	0.000164
		FGFR2	Sox2,Oct4,Oct4|Sox2	2263	fibroblast growth factor receptor 2	165.324	0.000224	*
		FOXO1A	Sox2|Klf4,Klf4,Sox2,Oct4|Klf4,Oct4,Oct4|Sox2|Klf4,Oct4|Sox2	2308	forkhead box O1	2.07317	0.000727	*
		NFKBIA	Sox2|Klf4,Klf4,Sox2,Oct4|Klf4,Oct4,Oct4|Sox2|Klf4,Oct4|Sox2	4792	nuclear factor of kappa light polypeptide gene enhancer in B-cells inhibitor, alpha	1.02564	0.482
		NRAS	Klf4	4893	neuroblastoma RAS viral (v-ras) oncogene homolog	-1.26586	0.192
		RB1	Klf4,cMyc	5925	retinoblastoma 1	-1.73247	3.47e-05
		TCF7	Sox2,Oct4,Oct4|Sox2	6932	transcription factor 7 (T-cell specific, HMG-box)	1.33196	0.000217
		TCF7L1	Sox2|Klf4,Klf4,Sox2,Oct4|Klf4,Oct4,Oct4|Sox2|Klf4,Oct4|Sox2	83439	transcription factor 7-like 1 (T-cell specific, HMG-box)	3.25479	0.00235	*
		TP53	Klf4,Sox2,Oct4|Klf4,Oct4|Sox2,Sox2|Klf4,cMyc,Oct4,Oct4|Sox2|Klf4	7157	tumor protein p53	1.48435	0.103
HSA05216-THYROID_CANCER	0.033	CCND1	Klf4,Oct4	595	cyclin D1	-1.36245	0.000161
		CDH1	2010-10-04	999	cadherin 1, type 1, E-cadherin (epithelial)	2889.52	3.11e-05	*
		CTNNB1	Klf4	1499	catenin (cadherin-associated protein), beta 1, 88kDa	1.0169	0.635
		MYC	2010-10-04	4609	v-myc myelocytomatosis viral oncogene homolog (avian)	1.01985	0.562
		NCOA4	Klf4	8031	nuclear receptor coactivator 4	-1.22398	0.0194
		NRAS	Klf4	4893	neuroblastoma RAS viral (v-ras) oncogene homolog	-1.26586	0.192
		RXRG	2010-10-04	6258	retinoid X receptor, gamma	-1.37638	0.893
		TCF7	2010-10-04	6932	transcription factor 7 (T-cell specific, HMG-box)	1.33196	0.000217
		TCF7L1	Klf4,Oct4	83439	transcription factor 7-like 1 (T-cell specific, HMG-box)	3.25479	0.00235	*
		TFG	Klf4	10342	TRK-fused gene	1.03989	0.0126
		TP53	Klf4,Oct4	7157	tumor protein p53	1.48435	0.103
CALCIUM_REGULATION_IN_CARDIAC_CELLS	0.004	ADRB3	Klf4,Oct4|Klf4,Oct4	155	adrenergic, beta-3-, receptor	1.23369	0.27
		ANXA6	Klf4	309	annexin A6	-2.40982	0.00014	*
		ATP1B1	Klf4,Oct4|Klf4,Oct4	481	ATPase, Na+/K+ transporting, beta 1 polypeptide	1.116	0.189
		ATP1B2	Oct4	482	ATPase, Na+/K+ transporting, beta 2 polypeptide	45.9207	0.000106	*
		CAMK2D	Klf4,Oct4|Klf4,Oct4	817	calcium/calmodulin-dependent protein kinase II delta	1.06919	0.0149
		CHRM3	Oct4	1131	cholinergic receptor, muscarinic 3	39.002	0.000438	*
		GJA1	Oct4	2697	gap junction protein, alpha 1, 43kDa	2.33019	0.000214	*
		GJB3	Klf4,Oct4|Klf4,Oct4	2707	gap junction protein, beta 3, 31kDa	4.63534	0.123
		GJB5	Klf4	2709	gap junction protein, beta 5, 31.1kDa	4.78467	0.000917	*
		KCNJ3	Klf4	3760	potassium inwardly-rectifying channel, subfamily J, member 3	-1.01305	0.704
		PLCB3	Klf4,Oct4|Klf4,Oct4	5331	phospholipase C, beta 3 (phosphatidylinositol-specific)	-1.25746	0.145
		RGS10	Klf4	6001	regulator of G-protein signaling 10	-1.64052	0.000533
		RGS11	Klf4	8786	regulator of G-protein signaling 11	-2.0864	0.00806
		RGS16	Oct4	6004	regulator of G-protein signaling 16	88.4906	8.89e-05	*
		YWHAH	Klf4	7533	tyrosine 3-monooxygenase/tryptophan 5-monooxygenase activation protein, eta polypeptide	-1.00978	0.867
HSA04110-CELL_CYCLE	0.001	ABL1	Sox2	25	c-abl oncogene 1, receptor tyrosine kinase	-1.02675	0.0271
		ANAPC11	Klf4,cMyc|Klf4,cMyc	51529	anaphase promoting complex subunit 11	-1.08889	0.582
		ANAPC4	Klf4,Oct4|Klf4,Oct4	29945	anaphase promoting complex subunit 4	1.21867	0.00166
		ANAPC5	Klf4,Sox2|Klf4|Oct4|cMyc,Sox2,Oct4|Klf4,cMyc|Oct4|Klf4,cMyc|Sox2|Klf4,Oct4|cMyc,Oct4|Sox2,Sox2|Klf4,Sox2|cMyc,cMyc|Klf4,cMyc,Oct4,cMyc|Oct4|Sox2,Oct4|Sox2|Klf4	51433	anaphase promoting complex subunit 5	-1.1849	0.248
		ATM	cMyc	472	ataxia telangiectasia mutated	-1.17372	0.704
		BUB1B	cMyc,Oct4|cMyc,Oct4	701	budding uninhibited by benzimidazoles 1 homolog beta (yeast)	-1.43225	0.602
		CCND1	Klf4,Sox2|Klf4|Oct4|cMyc,Sox2,Oct4|Klf4,cMyc|Oct4|Klf4,cMyc|Sox2|Klf4,Oct4|cMyc,Oct4|Sox2,Sox2|Klf4,Sox2|cMyc,cMyc|Klf4,cMyc,Oct4,cMyc|Oct4|Sox2,Oct4|Sox2|Klf4	595	cyclin D1	-1.36245	0.000161
		CCND2	Klf4	894	cyclin D2	-1.75933	0.000179
		CCND3	Klf4,cMyc|Klf4,Oct4|Klf4,cMyc|Oct4|Klf4,cMyc,Oct4|cMyc,Oct4	896	cyclin D3	-1.97744	8.69e-05
		CCNE1	cMyc	898	cyclin E1	1.62587	8.17e-05
		CDC14A	Klf4,Oct4|Klf4,Oct4	8556	CDC14 cell division cycle 14 homolog A (S. cerevisiae)	2.88051	0.055
		CDC14B	cMyc,Oct4|cMyc,Oct4	8555	CDC14 cell division cycle 14 homolog B (S. cerevisiae)	-1.45862	0.879
		CDC2	Klf4,cMyc|Klf4,cMyc	983	cell division cycle 2, G1 to S and G2 to M	-1.08123	0.833
		CDC20	Sox2|Klf4,Klf4,Sox2,Oct4|Klf4,Oct4,Oct4|Sox2|Klf4,Oct4|Sox2	991	cell division cycle 20 homolog (S. cerevisiae)	-1.46698	0.00118
		CDC25B	Oct4	994	cell division cycle 25 homolog B (S. pombe)	-1.16237	0.000473
		CDC26	cMyc	246184	cell division cycle 26 homolog (S. cerevisiae)	-1.11886	0.733
		CDK4	Klf4,cMyc|Klf4,Oct4|Klf4,cMyc|Oct4|Klf4,cMyc,Oct4|cMyc,Oct4	1019	cyclin-dependent kinase 4	-1.12183	0.562
		CDKN1B	Oct4	1027	cyclin-dependent kinase inhibitor 1B (p27, Kip1)	1.26348	0.0609
		E2F3	cMyc	1871	E2F transcription factor 3	1.22216	0.000164
		GADD45A	Oct4	1647	growth arrest and DNA-damage-inducible, alpha	-1.67687	0.0652
		GADD45G	Sox2|cMyc,Sox2,cMyc,Oct4|cMyc,Oct4,cMyc|Oct4|Sox2,Oct4|Sox2	10912	growth arrest and DNA-damage-inducible, gamma	10.0299	5.05e-05	*
		HDAC2	Sox2	3066	histone deacetylase 2	1.33078	0.000464
		MCM3	cMyc	4172	minichromosome maintenance complex component 3	1.2088	0.000374
		MCM7	cMyc	4176	minichromosome maintenance complex component 7	-1.11456	0.00144
		ORC2L	cMyc	4999	origin recognition complex, subunit 2-like (yeast)	-1.19191	0.129
		PRKDC	cMyc	5591	protein kinase, DNA-activated, catalytic polypeptide	-1.17983	0.181
		RB1	Klf4,cMyc|Klf4,cMyc	5925	retinoblastoma 1	-1.73247	3.47e-05
		RBL2	Oct4	5934	retinoblastoma-like 2 (p130)	-1.12701	0.00126
		SMAD2	Oct4	4087	SMAD family member 2	1.04148	0.00592
		SMAD3	Sox2|cMyc,Sox2,cMyc,Oct4|cMyc,Oct4,cMyc|Oct4|Sox2,Oct4|Sox2	4088	SMAD family member 3	-2.20742	0.000188	*
		SMAD4	Klf4	4089	SMAD family member 4	-1.33134	0.516
		SMC1L1	Sox2|cMyc,Sox2,cMyc	8243	structural maintenance of chromosomes 1A	1.29353	0.423
		TFDP1	cMyc	7027	transcription factor Dp-1	1.64784	0.895
		TGFB1	Klf4	7040	transforming growth factor, beta 1	-1.45181	0.00752
		TP53	Klf4,Sox2|Klf4|Oct4|cMyc,Sox2,Oct4|Klf4,cMyc|Oct4|Klf4,cMyc|Sox2|Klf4,Oct4|cMyc,Oct4|Sox2,Sox2|Klf4,Sox2|cMyc,cMyc|Klf4,cMyc,Oct4,cMyc|Oct4|Sox2,Oct4|Sox2|Klf4	7157	tumor protein p53	1.48435	0.103
		WEE1	Klf4,Sox2|Klf4|Oct4|cMyc,Sox2,Oct4|Klf4,cMyc|Oct4|Klf4,cMyc|Sox2|Klf4,Oct4|cMyc,Oct4|Sox2,Sox2|Klf4,Sox2|cMyc,cMyc|Klf4,cMyc,Oct4,cMyc|Oct4|Sox2,Oct4|Sox2|Klf4	7465	WEE1 homolog (S. pombe)	1.8645	5.4e-05
		YWHAG	Klf4,Sox2|Klf4|Oct4|cMyc,Sox2,Oct4|Klf4,cMyc|Oct4|Klf4,cMyc|Sox2|Klf4,Oct4|cMyc,Oct4|Sox2,Sox2|Klf4,Sox2|cMyc,cMyc|Klf4,cMyc,Oct4,cMyc|Oct4|Sox2,Oct4|Sox2|Klf4	7532	tyrosine 3-monooxygenase/tryptophan 5-monooxygenase activation protein, gamma polypeptide	-1.15862	0.0221
		YWHAH	Klf4	7533	tyrosine 3-monooxygenase/tryptophan 5-monooxygenase activation protein, eta polypeptide	-1.00978	0.867
		YWHAZ	Klf4	7534	tyrosine 3-monooxygenase/tryptophan 5-monooxygenase activation protein, zeta polypeptide	1.01848	0.457
HSA04060-CYTOKINE_CYTOKINE_RECEPTOR_INTERACTION	0.007	ACVR2A	Oct4	92	activin A receptor, type IIA	1.01191	0.025
		EDA	Oct4	1896	ectodysplasin A	13.3401	0.000913	*
		IL20RA	Oct4	53832	interleukin 20 receptor, alpha	1.05286	0.574
		IL23A	Oct4	51561	interleukin 23, alpha subunit p19	7.34153	9.2e-05	*
		KIT	Oct4	3815	v-kit Hardy-Zuckerman 4 feline sarcoma viral oncogene homolog	1.15201	0.116
		TGFBR1	Oct4	7046	transforming growth factor, beta receptor 1	-1.17592	0.963
		TNFRSF19	Oct4	55504	tumor necrosis factor receptor superfamily, member 19	-5.68488	0.000208
		VEGFC	Oct4	7424	vascular endothelial growth factor C	-25.2722	8.8e-05	*
HSA05120-EPITHELIAL_CELL_SIGNALING_IN_HELICOBACTER_PYLORI_INFECTION	0.003	ATP6V0D1	Klf4,Sox2,Oct4|Klf4,Oct4|Sox2,Sox2|Klf4,cMyc,Oct4,Oct4|Sox2|Klf4	9114	ATPase, H+ transporting, lysosomal 38kDa, V0 subunit d1	-2.05443	0.000436	*
		ATP6V1A	cMyc	523	ATPase, H+ transporting, lysosomal 70kDa, V1 subunit A	1.01123	0.142
		ATP6V1F	cMyc	9296	ATPase, H+ transporting, lysosomal 14kDa, V1 subunit F	-1.09459	0.00057
		ATP6V1G2	cMyc	534	ATPase, H+ transporting, lysosomal 13kDa, V1 subunit G2	1.08412	0.0301
		CASP3	Sox2,Oct4,Oct4|Sox2	836	caspase 3, apoptosis-related cysteine peptidase	2.15124	0.000371	*
		JAM2	Sox2|Klf4,Klf4,Sox2,Oct4|Klf4,Oct4,Oct4|Sox2|Klf4,Oct4|Sox2	58494	junctional adhesion molecule 2	-1.00292	0.000428
		JUN	Klf4,Oct4|Klf4,cMyc,Oct4	3725	jun oncogene	1.16885	0.361
		MAPK11	Klf4,cMyc	5600	mitogen-activated protein kinase 11	-3.54498	0.0006	*
		NFKBIA	Sox2|Klf4,Klf4,Sox2,Oct4|Klf4,Oct4,Oct4|Sox2|Klf4,Oct4|Sox2	4792	nuclear factor of kappa light polypeptide gene enhancer in B-cells inhibitor, alpha	1.02564	0.482
		PLCG2	Sox2|Klf4,Klf4,Sox2,Oct4|Klf4,Oct4,Oct4|Sox2|Klf4,Oct4|Sox2	5336	phospholipase C, gamma 2 (phosphatidylinositol-specific)	1.98816	0.00254
		RAC1	Klf4,Oct4|Klf4,Oct4	5879	ras-related C3 botulinum toxin substrate 1 (rho family, small GTP binding protein Rac1)	-1.0156	0.00817
		SRC	Sox2|Klf4,Klf4,Sox2,Oct4|Klf4,Oct4,Oct4|Sox2|Klf4,Oct4|Sox2	6714	v-src sarcoma (Schmidt-Ruppin A-2) viral oncogene homolog (avian)	1.08028	0.945
HSA04670-LEUKOCYTE_TRANSENDOTHELIAL_MIGRATION	0.002	ACTN1	Klf4,Oct4|Klf4,Oct4	87	actinin, alpha 1	-2.19763	0.000605	*
		ACTN4	Klf4,Oct4|Klf4,Oct4	81	actinin, alpha 4	-2.34546	0.00101	*
		CLDN14	Klf4	23562	claudin 14	1.18983	0.0311
		CTNNA1	Klf4	1495	catenin (cadherin-associated protein), alpha 1, 102kDa	-1.09205	0.0836
		CTNNB1	Klf4	1499	catenin (cadherin-associated protein), beta 1, 88kDa	1.0169	0.635
		JAM2	Klf4,Oct4|Klf4,Oct4	58494	junctional adhesion molecule 2	-1.00292	0.000428
		MAPK11	Klf4	5600	mitogen-activated protein kinase 11	-3.54498	0.0006	*
		MSN	Klf4	4478	moesin	-3.5933	0.000195	*
		PLCG2	Klf4,Oct4|Klf4,Oct4	5336	phospholipase C, gamma 2 (phosphatidylinositol-specific)	1.98816	0.00254
		RAC1	Klf4,Oct4|Klf4,Oct4	5879	ras-related C3 botulinum toxin substrate 1 (rho family, small GTP binding protein Rac1)	-1.0156	0.00817
		VASP	Klf4,Oct4|Klf4,Oct4	7408	vasodilator-stimulated phosphoprotein	1.02896	0.477
SMOOTH_MUSCLE_CONTRACTION	0.011	ATF2	Klf4,cMyc	1386	activating transcription factor 2	-1.30197	0.57
		ATF3	Klf4	467	activating transcription factor 3	2.6549	0.00071	*
		CAMK2D	Klf4,Oct4|Klf4,Oct4	817	calcium/calmodulin-dependent protein kinase II delta	1.06919	0.0149
		CNN2	Klf4,Sox2,Oct4|Klf4,Oct4,Oct4|Sox2	1265	calponin 2	-1.09492	0.0716
		GBA2	Sox2,Oct4,Oct4|Sox2	57704	glucosidase, beta (bile acid) 2	-1.06273	0.97
		GJA1	Sox2,cMyc,Oct4,Oct4|Sox2	2697	gap junction protein, alpha 1, 43kDa	2.33019	0.000214	*
		IGFBP2	Klf4,Sox2,cMyc	3485	insulin-like growth factor binding protein 2, 36kDa	4.70252	1.76e-05	*
		JUN	Klf4,Oct4|Klf4,cMyc,Oct4	3725	jun oncogene	1.16885	0.361
		MGC29891	cMyc,Oct4	126626	GA binding protein transcription factor, beta subunit 2	-1.11205	0.763
		MYL4	Klf4	4635	myosin, light chain 4, alkali; atrial, embryonic	2.5161	0.919
		PLCB3	Klf4,Sox2,Oct4|Klf4,cMyc,Oct4,Oct4|Sox2	5331	phospholipase C, beta 3 (phosphatidylinositol-specific)	-1.25746	0.145
		PLCG2	Klf4,Sox2,Oct4|Klf4,Oct4,Oct4|Sox2	5336	phospholipase C, gamma 2 (phosphatidylinositol-specific)	1.98816	0.00254
		RGS10	Klf4	6001	regulator of G-protein signaling 10	-1.64052	0.000533
		RGS11	Klf4	8786	regulator of G-protein signaling 11	-2.0864	0.00806
		RGS16	2010-10-04	6004	regulator of G-protein signaling 16	88.4906	8.89e-05	*
		YWHAH	Klf4	7533	tyrosine 3-monooxygenase/tryptophan 5-monooxygenase activation protein, eta polypeptide	-1.00978	0.867
APOPTOSIS	0.002	BAX	Klf4,cMyc|Klf4,cMyc	581	BCL2-associated X protein	1.16929	0.983
		BCL2L11	Klf4,Oct4|Klf4,Oct4	10018	BCL2-like 11 (apoptosis facilitator)	3.95735	0.00187	*
		BIRC2	Klf4,Sox2,cMyc|Klf4,Oct4|Klf4,cMyc,Oct4|cMyc,Oct4,Oct4|Sox2	329	baculoviral IAP repeat-containing 2	-1.45596	0.000103
		BIRC5	cMyc	332	baculoviral IAP repeat-containing 5	-1.14021	0.595
		BNIP3L	Klf4,Sox2,cMyc|Klf4,Oct4|Klf4,cMyc,Oct4|cMyc,Oct4,Oct4|Sox2	665	BCL2/adenovirus E1B 19kDa interacting protein 3-like	-1.50805	0.00117
		CASP2	cMyc	835	caspase 2, apoptosis-related cysteine peptidase	-1.12218	0.792
		CASP3	Sox2,Oct4,Oct4|Sox2	836	caspase 3, apoptosis-related cysteine peptidase	2.15124	0.000371	*
		HELLS	Sox2,cMyc,Oct4|cMyc,Oct4,Oct4|Sox2	3070	helicase, lymphoid-specific	1.18393	0.000265
		JUN	Klf4,cMyc|Klf4,Oct4|Klf4,cMyc,Oct4|cMyc,Oct4	3725	jun oncogene	1.16885	0.361
		MYC	Oct4|cMyc,Oct4	4609	v-myc myelocytomatosis viral oncogene homolog (avian)	1.01985	0.562
		NFKBIA	Klf4,Sox2,Oct4|Klf4,Oct4,Oct4|Sox2	4792	nuclear factor of kappa light polypeptide gene enhancer in B-cells inhibitor, alpha	1.02564	0.482
		RIPK1	Klf4,cMyc|Klf4,cMyc	8737	receptor (TNFRSF)-interacting serine-threonine kinase 1	-1.09275	0.535
		TP53	Klf4,Sox2,cMyc|Klf4,Oct4|Klf4,cMyc,Oct4|cMyc,Oct4,Oct4|Sox2	7157	tumor protein p53	1.48435	0.103
		TP73	Oct4	7161	tumor protein p73	-1.05784	0.997
APOPTOSIS_GENMAPP	0.001	BAX	Klf4,cMyc|Klf4,cMyc	581	BCL2-associated X protein	1.16929	0.983
		BIRC2	Klf4,Sox2,cMyc|Klf4,Oct4|Klf4,cMyc,Oct4|cMyc,Oct4,Oct4|Sox2	329	baculoviral IAP repeat-containing 2	-1.45596	0.000103
		CASP2	cMyc	835	caspase 2, apoptosis-related cysteine peptidase	-1.12218	0.792
		CASP3	Sox2,Oct4,Oct4|Sox2	836	caspase 3, apoptosis-related cysteine peptidase	2.15124	0.000371	*
		JUN	Klf4,cMyc|Klf4,Oct4|Klf4,cMyc,Oct4|cMyc,Oct4	3725	jun oncogene	1.16885	0.361
		MCL1	Sox2,Oct4,Oct4|Sox2	4170	myeloid cell leukemia sequence 1 (BCL2-related)	-1.18375	0.00232
		MYC	Oct4|cMyc,Oct4	4609	v-myc myelocytomatosis viral oncogene homolog (avian)	1.01985	0.562
		NFKBIA	Klf4,Sox2,Oct4|Klf4,Oct4,Oct4|Sox2	4792	nuclear factor of kappa light polypeptide gene enhancer in B-cells inhibitor, alpha	1.02564	0.482
		PARP1	Klf4,cMyc|Klf4,Oct4|Klf4,cMyc,Oct4|cMyc,Oct4	142	poly (ADP-ribose) polymerase 1	1.78549	0.000114
		RIPK1	Klf4,cMyc|Klf4,cMyc	8737	receptor (TNFRSF)-interacting serine-threonine kinase 1	-1.09275	0.535
		TP53	Klf4,Sox2,cMyc|Klf4,Oct4|Klf4,cMyc,Oct4|cMyc,Oct4,Oct4|Sox2	7157	tumor protein p53	1.48435	0.103
The characters in the above list are colored, according to the classification of biological function in Figure 3.
