# Supplementary material for: Possible linkages between the inner and outer cellular states of human induced pluripotent stem cells
Source: BMC Syst Biol. 2011 Jun 20;5(Suppl 1):S17. doi: 10.1186/1752-0509-5-S1-S17 (PMC3121117; doi:10.1186/1752-0509-5-S1-S17)
Supplement: Additional file 12 — Lectin-glycan-glycosyltransferase relationships and correlations of lectin array intensities with glycosyltransferase expression patterns. Lectins with FDR<0.05 are colored red. The glycosyltransferases in the expression signature are indicated by a circle in the column "Expression signature" in "Gene expression". The Pearson's correlation coefficients between the lectin signal intensities and the expression profiles of the corresponding glycosyltransferases are listed, together with the significance probabilities. The original lectin array data can be obtained by request to HT or JH. [file 1752-0509-5-S1-S17-S12.xls]

## Sheet: Data Set 5
Additonal file 12: Lectin-glycan-glycosyltransferase relationships and correlations of lectin array intensities with glycosyltransferase expression patterns
Lectin						Glycosyltransferase				Gene expression				Correlation
Lectin	t-value	p-value	FDR	Epitope		Gene symbol	Entrez Gene ID	Reaction		Expression signature	Minimum Fold Change	Maximum FDR		r	Probability
PHA-L	28.484	6.11e-62	2.63e-60	Gal b1-4 GlcNAc b1-6(2) Man		MGAT5	4249	GlcNAc b1-6 Man		x	-1.67193	0.0986531		0.727	4.006e-10
				Gal b1-4 GlcNAc b1-6(2) Man		MGAT5B	146664	GlcNAc b1-6 Man		x	-1.06238	0.0313092		-0.876	3.446e-20
PHA-E	27.916	7.55e-61	1.62e-59	bisecting GlcNAc		MGAT3	4248	GlcNAc b1-4 Man		x	-1.02328	0.88592		0.091	0.5352
RCA120	16.946	1.75e-36	2.51e-35	Gal b1-4 GlcNAc		B4GALT1	2683	Gal b1-4 Glc		x	-1.49335	0.929544		0.71	1.72e-09
				Gal b1-4 GlcNAc		B4GALT2	8704	Gal b1-4 Glc		x	-1.01505	0.880582		0.487	0.0003045
				Gal b1-4 GlcNAc		B4GALT3	8703	Gal b1-4 GlcNAc		x	1.20527	0.0944207		0.35	0.01315
				Gal b1-4 GlcNAc		B4GALT4	8702	Gal b1-4 GlcNAc		x	1.28191	0.743501		-0.459	0.0007785
				Gal b1-4 GlcNAc		B4GALT5	9334	Gal a1-3 GalNAc		x	1.58594	0.0575382		-0.635	3.703e-07
AOL	-16.469	2.81e-35	3.02e-34	Fuc a1-6		FUT8	2530	Fuc a1-6 GlcNAc		x	-1.20539	0.86976		-0.594	3.469e-06
				Fuc a1-2		FUT1	2523	Fuc a1-2 Gal		x	x	x		x	x
				Fuc a1-2		FUT2	2524	Fuc a1-2 Gal		o	4.39962	0.00535846		0.846	3.623e-17
				Fuc a1-3		FUT3	2525	Fuc a1-3 GlcNAc		x	-1.00041	0.313719		-0.223	0.1233
				Fuc a1-3		FUT4	2526	Fuc a1-3 GlcNAc		x	-1.07254	0.864478		0.099	0.4991
				Fuc a1-3		FUT5	2527	Fuc a1-3 GlcNAc		x	-1.01107	0.449588		0.314	0.0276
				Fuc a1-3		FUT6	2528	Fuc a1-3 GlcNAc		x	1.04741	0.310575		0.05	0.7342
				Fuc a1-3		FUT7	2529	Fuc a1-3 GlcNAc		x	1.01979	0.894947		-0.189	0.1936
				Fuc a1-3		FUT9	10690	Neu5Ac a2-6 Gal		x	x	x		x	x
				Fuc a1-4		FUT3	2525	Fuc a1-3 GlcNAc		x	-1.00041	0.313719		-0.223	0.1233
MAL	16.418	3.77e-35	3.24e-34	Neu5Ac a2-3 Gal b1-4 GlcNAc		ST3GAL1	6482	Neu5Ac a2-3 Gal		o	-3.70117	0.0069348		0.676	2.463e-08
				Neu5Ac a2-3 Gal b1-4 GlcNAc		ST3GAL2	6483	Neu5Ac a2-3 Gal		x	1.2725	0.298834		-0.138	0.3453
				Neu5Ac a2-3 Gal b1-4 GlcNAc		ST3GAL3	6487	Neu5Ac a2-3 Gal		x	-1.80939	0.000219575		0.718	9.08e-10
				Neu5Ac a2-3 Gal b1-4 GlcNAc		ST3GAL4	6484	Neu5Ac a2-3 Gal		x	-1.84866	0.000494897		0.746	6.239e-11
				Neu5Ac a2-3 Gal b1-4 GlcNAc		ST3GAL5	8869	Neu5Ac a2-3 Gal		x	-1.42682	0.934616		0.832	5.618e-16
				Neu5Ac a2-3 Gal b1-4 GlcNAc		ST3GAL6	10402	Neu5Ac a2-3 Gal		x	1.45931	0.00183184		0.494	0.0002439
DSA	14.749	7.4e-31	5.31e-30	Gal b1-4 GlcNAc b1-6(2) Man		MGAT5	4249	GlcNAc b1-6 Man		x	-1.67193	0.0986531		0.618	9.748e-07
				Gal b1-4 GlcNAc b1-6(2) Man		MGAT5B	146664	GlcNAc b1-6 Man		x	-1.06238	0.0313092		-0.865	5.716e-19
TJA-II	-13.835	1.84e-28	1.13e-27	Fuc a1-2 Gal b1-3(4) Glc/GlcNAc		FUT1	2523	Fuc a1-2 Gal		x	x	x		x	x
				Fuc a1-2 Gal b1-3(4) Glc/GlcNAc		FUT2	2524	Fuc a1-2 Gal		o	4.39962	0.00535846		0.825	1.919e-15
ECA	12.73	1.54e-25	8.29e-25	Gal b1-4 GlcNAc		B4GALT3	8703	Gal b1-4 GlcNAc		x	1.20527	0.0944207		0.348	0.01382
				Gal b1-4 GlcNAc		B4GALT4	8702	Gal b1-4 GlcNAc		x	1.28191	0.743501		-0.33	0.0202
				Gal b1-4 GlcNAc		B4GALT5	9334	Gal b1-3 GalNAc		x	1.58594	0.0575382		-0.614	1.259e-06
WFA	12.313	1.98e-24	8.71e-24	GalNAc a- Ser/Thr		GALNT1	2589	GalNAc a1- Ser/Thr		x	-1.09434	0.196374		0.138	0.3452
				GalNAc a- Ser/Thr		GALNT2	2590	GalNAc a1- Ser/Thr		x	-1.58523	0.00199213		0.753	3.048e-11
				GalNAc a- Ser/Thr		GALNT3	2591	GalNAc a1- Ser/Thr		x	-1.05536	0.568197		-0.177	0.2238
				GalNAc a- Ser/Thr		GALNT4	8693	GalNAc a1- Ser/Thr		x	-1.51256	0.00219559		0.761	1.218e-11
				GalNAc a- Ser/Thr		GALNT5	11227	GalNAc a1- Ser/Thr		x	7.04484	0.00092393		0.58	7.129e-06
				GalNAc a- Ser/Thr		GALNT6	11226	GalNAc a1- Ser/Thr		o	-5.78196	0.000292795		0.747	5.802e-11
				GalNAc a- Ser/Thr		GALNT7	51809	GalNAc a1- Ser/Thr		x	1.03239	0.534734		-0.498	0.0002125
				GalNAc a- Ser/Thr		GALNT8	26290	GalNAc a1- Ser/Thr		o	19.0097	0.000103462		-0.7	4.092e-09
				GalNAc a- Ser/Thr		GALNT9	50614	GalNAc a1- Ser/Thr		x	-1.0791	0.275049		-0.582	6.338e-06
				GalNAc a- Ser/Thr		GALNT10	55568	GalNAc a1- Ser/Thr		o	-3.64953	0.000484627		0.604	2.133e-06
				GalNAc a- Ser/Thr		GALNT11	63917	GalNAc a1- Ser/Thr		x	-1.12667	0.408158		0.423	0.002207
				GalNAc a- Ser/Thr		GALNT12	79695	GalNAc a1- Ser/Thr		o	3.60785	8.88642e-05		-0.808	2.841e-14
				GalNAc a- Ser/Thr		GALNT13	114805	GalNAc a1- Ser/Thr		x	-1.40553	0.793812		-0.393	0.004897
				GalNAc a- Ser/Thr		GALNT14	79623	GalNAc a1- Ser/Thr		o	5.87812	4.42965e-05		-0.725	4.822e-10
				GalNAc a- Ser/Thr		GALNTL1	57452	GalNAc a1- Ser/Thr		x	1.19116	0.0146003		-0.371	0.008147
				GalNAc a- Ser/Thr		GALNTL2	117248	GalNAc a1- Ser/Thr		o	-31.9494	0.00216336		0.748	5.268e-11
				GalNAc a- Ser/Thr		GALNTL4	374378	GalNAc a1- Ser/Thr		x	1.23127	0.0124405		-0.152	0.2986
				GalNAc b1-4GlcNAc		B4GALNT3	8703	Gal b1-4 GlcNAc		x	1.20527	0.0944207		0.261	0.07019
				GalNAc b1-4GlcNAc		B4GALNT4	8702	Gal b1-4 GlcNAc		x	1.28191	0.743501		-0.286	0.04628
SNA	-12.309	2.03e-24	8.71e-24	Neu5Ac a2-6 Gal		ST6GAL1	6480	Neu5Ac a2-6 Gal		o	2.26156	0.00317315		0.915	4.763e-26
						ST6GAL2	84620	Neu5Ac a2-6 Gal		x	8.11626	5.79996e-05		0.687	1.091e-08
				Neu5Ac a2-6 GalNAc		ST6GALNAC1	55808	Neu5Ac a2-6 GalNAc		x	-1.40697	0.423259		0.091	0.538
				Neu5Ac a2-6 GalNAc		ST6GALNAC3	256435	Neu5Ac a2-6 GalNAc		x	1.47885	0.0389457		0.843	6.071e-17
				Neu5Ac a2-6 GalNAc		ST6GALNAC4	27090	Neu5Ac a2-6 GalNAc		x	-1.52316	0.000354722		-0.562	1.592e-05
				Neu5Ac a2-6 GalNAc		ST6GALNAC5	81849	Neu5Ac a2-6 GalNAc		x	-11.8194	0.000401472		-0.256	0.07594
				Neu5Ac a2-6 GalNAc		ST6GALNAC6	30815	Neu5Ac a2-3 Gal		x	1.24778	0.0202763		-0.468	0.000583
BPL	-12.081	8.18e-24	3.2e-23	Gal b1-3 GalNAc/GlcNAc		B3GALT5	10317	Gal b1-3 GalNAc		o	9.36642	0.000315899		0.549	2.839e-05
				Gal b1-3 GalNAc/GlcNAc		B3GALT1	8708	Gal b1-3 GlcNAc		o	6.34903	0.00037299		0.731	2.733e-10
				Gal b1-3 GalNAc/GlcNAc		B3GALT2	8707	Gal b1-3 GlcNAc		x	-1.04554	0.240328		-0.386	0.005788
				Gal b1-4 GlcNAc		B4GALT1	2683	Gal b1-4 Glc		x	-1.49335	0.929544		-0.841	1.082e-16
				Gal b1-4 GlcNAc		B4GALT2	8704	Gal b1-4 Glc		x	-1.01505	0.880582		-0.517	0.0001022
				Gal b1-4 GlcNAc		B4GALT3	8703	Gal b1-4 GlcNAc		x	1.20527	0.0944207		-0.392	0.004954
				Gal b1-4 GlcNAc		B4GALT4	8702	Gal b1-4 GlcNAc		x	1.28191	0.743501		0.44	0.001351
				Gal b1-4 GlcNAc		B4GALT5	9334	Gal a1-3 GalNAc		x	1.58594	0.0575382		0.564	1.509e-05
TJA-I	-11.997	1.37e-23	4.9e-23	Neu5Ac a2-6 Gal		ST6GAL1	6480	Neu5Ac a2-6 Gal		o	2.26156	0.00317315		0.908	9.85e-25
				Neu5Ac a2-6 Gal		ST6GAL2	84620	Neu5Ac a2-6 Gal		x	8.11626	5.79996e-05		0.689	9.394e-09
				Neu5Ac a2-6 GalNAc		ST6GALNAC1	55808	Neu5Ac a2-6 GalNAc		x	-1.40697	0.423259		0.091	0.5349
				Neu5Ac a2-6 GalNAc		ST6GALNAC3	256435	Neu5Ac a2-6 GalNAc		x	1.47885	0.0389457		0.844	5.3e-17
				Neu5Ac a2-6 GalNAc		ST6GALNAC4	27090	Neu5Ac a2-6 GalNAc		x	-1.52316	0.000354722		-0.559	1.837e-05
				Neu5Ac a2-6 GalNAc		ST6GALNAC5	81849	Neu5Ac a2-6 GalNAc		x	-11.8194	0.000401472		-0.27	0.06005
				Neu5Ac a2-6 GalNAc		ST6GALNAC6	30815	Neu5Ac a2-3 Gal		x	1.24778	0.0202763		-0.446	0.00113
SSA	-11.496	2.93e-22	9.7e-22	Neu5Ac a2-6 Gal		ST6GAL1	6480	Neu5Ac a2-6 Gal		o	2.26156	0.00317315		0.938	1.637e-31
				Neu5Ac a2-6 Gal		ST6GAL2	84620	Neu5Ac a2-6 Gal		x	8.11626	5.79996e-05		0.677	2.283e-08
				Neu5Ac a2-6 GalNAc		ST6GALNAC1	55808	Neu5Ac a2-6 GalNAc		x	-1.40697	0.423259		0.094	0.5241
				Neu5Ac a2-6 GalNAc		ST6GALNAC3	256435	Neu5Ac a2-6 GalNAc		x	1.47885	0.0389457		0.863	9.513e-19
				Neu5Ac a2-6 GalNAc		ST6GALNAC4	27090	Neu5Ac a2-6 GalNAc		x	-1.52316	0.000354722		-0.565	1.408e-05
				Neu5Ac a2-6 GalNAc		ST6GALNAC5	81849	Neu5Ac a2-6 GalNAc		x	-11.8194	0.000401472		-0.315	0.02692
				Neu5Ac a2-6 GalNAc		ST6GALNAC6	30815	Neu5Ac a2-3 Gal		x	1.24778	0.0202763		-0.401	0.003952
ABA	10.194	8.14e-19	2.5e-18	Gal b1-3 GalNAc		B3GALT5	10317	Gal b1-3 GalNAc		o	9.36642	0.000315899		-0.716	1.066e-09
				aGalNAc		GALNT1	2589	GalNAc a1- Ser/Thr		x	-1.09434	0.196374		0.103	0.4834
				aGalNAc		GALNT2	2590	GalNAc a1- Ser/Thr		x	-1.58523	0.00199213		0.632	4.392e-07
				aGalNAc		GALNT3	2591	GalNAc a1- Ser/Thr		x	-1.05536	0.568197		-0.4	0.004113
				aGalNAc		GALNT4	8693	GalNAc a1- Ser/Thr		x	-1.51256	0.00219559		0.666	5.133e-08
				aGalNAc		GALNT5	11227	GalNAc a1- Ser/Thr		x	7.04484	0.00092393		0.593	3.795e-06
				aGalNAc		GALNT6	11226	GalNAc a1- Ser/Thr		o	-5.78196	0.000292795		0.781	1.112e-12
				aGalNAc		GALNT7	51809	GalNAc a1- Ser/Thr		x	1.03239	0.534734		-0.689	9.606e-09
				aGalNAc		GALNT8	26290	GalNAc a1- Ser/Thr		o	19.0097	0.000103462		-0.8	9.257e-14
				aGalNAc		GALNT9	50614	GalNAc a1- Ser/Thr		x	-1.0791	0.275049		-0.625	6.517e-07
				aGalNAc		GALNT10	55568	GalNAc a1- Ser/Thr		o	-3.64953	0.000484627		0.737	1.586e-10
				aGalNAc		GALNT11	63917	GalNAc a1- Ser/Thr		x	-1.12667	0.408158		0.39	0.005187
				aGalNAc		GALNT12	79695	GalNAc a1- Ser/Thr		o	3.60785	8.88642e-05		-0.65	1.485e-07
				aGalNAc		GALNT13	114805	GalNAc a1- Ser/Thr		x	-1.40553	0.793812		-0.431	0.001778
				aGalNAc		GALNT14	79623	GalNAc a1- Ser/Thr		o	5.87812	4.42965e-05		-0.793	2.298e-13
				aGalNAc		GALNTL1	57452	GalNAc a1- Ser/Thr		x	1.19116	0.0146003		-0.537	4.816e-05
				aGalNAc		GALNTL2	117248	GalNAc a1- Ser/Thr		o	-31.9494	0.00216336		0.737	1.568e-10
				aGalNAc		GALNTL4	374378	GalNAc a1- Ser/Thr		x	1.23127	0.0124405		-0.348	0.01373
MPA	8.578	1.2e-14	3.44e-14	aGalNAc		GALNT1	2589	GalNAc a1- Ser/Thr		x	-1.09434	0.196374		0.154	0.2928
				aGalNAc		GALNT2	2590	GalNAc a1- Ser/Thr		x	-1.58523	0.00199213		0.617	1.025e-06
				aGalNAc		GALNT3	2591	GalNAc a1- Ser/Thr		x	-1.05536	0.568197		-0.314	0.02778
				aGalNAc		GALNT4	8693	GalNAc a1- Ser/Thr		x	-1.51256	0.00219559		0.636	3.481e-07
				aGalNAc		GALNT5	11227	GalNAc a1- Ser/Thr		x	7.04484	0.00092393		0.542	3.831e-05
				aGalNAc		GALNT6	11226	GalNAc a1- Ser/Thr		o	-5.78196	0.000292795		0.69	8.665e-09
				aGalNAc		GALNT7	51809	GalNAc a1- Ser/Thr		x	1.03239	0.534734		-0.566	1.352e-05
				aGalNAc		GALNT8	26290	GalNAc a1- Ser/Thr		o	19.0097	0.000103462		-0.718	9.26e-10
				aGalNAc		GALNT9	50614	GalNAc a1- Ser/Thr		x	-1.0791	0.275049		-0.557	2.024e-05
				aGalNAc		GALNT10	55568	GalNAc a1- Ser/Thr		o	-3.64953	0.000484627		0.67	3.959e-08
				aGalNAc		GALNT11	63917	GalNAc a1- Ser/Thr		x	-1.12667	0.408158		0.388	0.005512
				aGalNAc		GALNT12	79695	GalNAc a1- Ser/Thr		o	3.60785	8.88642e-05		-0.619	9.476e-07
				aGalNAc		GALNT13	114805	GalNAc a1- Ser/Thr		x	-1.40553	0.793812		-0.379	0.006888
				aGalNAc		GALNT14	79623	GalNAc a1- Ser/Thr		o	5.87812	4.42965e-05		-0.697	5.301e-09
				aGalNAc		GALNTL1	57452	GalNAc a1- Ser/Thr		x	1.19116	0.0146003		-0.443	0.001252
				aGalNAc		GALNTL2	117248	GalNAc a1- Ser/Thr		o	-31.9494	0.00216336		0.678	2.148e-08
				aGalNAc		GALNTL4	374378	GalNAc a1- Ser/Thr		x	1.23127	0.0124405		-0.285	0.04714
AAL	-7.181	3.13e-11	8.4e-11	Fuc a1-6 GlcNAc		FUT8	2530	Fuc a1-6 GlcNAc		x	-1.20539	0.86976		-0.322	0.02372
				Fuc a1-2		FUT1	2523	Fuc a1-2 Gal		x	x	x		x	x
				Fuc a1-2		FUT2	2524	Fuc a1-2 Gal		o	4.39962	0.00535846		0.685	1.302e-08
				Fuc a1-3		FUT3	2525	Fuc a1-3 GlcNAc		x	-1.00041	0.313719		-0.081	0.5834
				Fuc a1-3		FUT4	2526	Fuc a1-3 GlcNAc		x	-1.07254	0.864478		0.037	0.8019
				Fuc a1-3		FUT5	2527	Fuc a1-3 GlcNAc		x	-1.01107	0.449588		0.295	0.03927
				Fuc a1-3		FUT6	2528	Fuc a1-3 GlcNAc		x	1.04741	0.310575		-0.025	0.8636
				Fuc a1-3		FUT7	2529	Fuc a1-3 GlcNAc		x	1.01979	0.894947		-0.182	0.2113
				Fuc a1-3		FUT9	10690	Neu5Ac a2-6 Gal		x	x	x		x	x
				Fuc a1-4		FUT3	2525	Fuc a1-3 GlcNAc		x	-1.00041	0.313719		-0.081	0.5834
HHL	6.429	1.67e-09	4.22e-09	Man							x	x		x	x
WGA	6.386	2.08e-09	4.96e-09	GlcNAc b1-4 Man b1-4 GlcNAc b1-4 GlcNAc		MGAT3	4248	GlcNAc b1-4 Man		x	-1.02328	0.88592		-0.086	0.5576
LCA	6.168	6.29e-09	1.42e-08	Fuc a1-6 GlcNAc		FUT8	2530	Fuc a1-6 GlcNAc		x	-1.20539	0.86976		0.36	0.01067
ACA	-5.986	1.56e-08	3.35e-08	Gal b1-3 GalNAca- Ser/Thr		B3GALT4	8705	Gal b1-3 GalNAc		x	x	x		x	x
				Gal b1-3 GalNAc		B3GALT5	10317	Gal b1-3 GalNAc		o	9.36642	0.000315899		0.345	0.01468
MAH	5.959	1.78e-08	3.64e-08	Neu5Ac a2-3 Gal b1-3 (NeuAc a2-6) GalNAc		ST3GAL1	6487	Neu5Ac a2-3 Gal		x	-1.80939	0.000219575		0.572	1.028e-05
				Neu5Ac a2-3 Gal b1-3 (NeuAc a2-6) GalNAc		ST6GALNAC3	256435	Neu5Ac a2-6 GalNAc		x	1.47885	0.0389457		-0.626	6.099e-07
				Neu5Ac a2-3 Gal b1-3 (NeuAc a2-6) GalNAc		ST6GALNAC4	27090	Neu5Ac a2-6 GalNAc		x	-1.52316	0.000354722		0.455	0.0008793
Jacalin	5.9	2.38e-08	4.66e-08	Gal b1-3 GalNAc		B3GALT4	8705	Gal b1-3 GalNAc		x	x	x		x	x
				Gal b1-3 GalNAc		B3GALT5	10317	Gal b1-3 GalNAc		o	9.36642	0.000315899		-0.556	2.079e-05
				GalNAc a- Ser/Thr		GALNT1	2589	GalNAc a1- Ser/Thr		x	-1.09434	0.196374		0.143	0.3279
				GalNAc a- Ser/Thr		GALNT2	2590	GalNAc a1- Ser/Thr		x	-1.58523	0.00199213		0.57	1.135e-05
				GalNAc a- Ser/Thr		GALNT3	2591	GalNAc a1- Ser/Thr		x	-1.05536	0.568197		-0.365	0.009364
				GalNAc a- Ser/Thr		GALNT4	8693	GalNAc a1- Ser/Thr		x	-1.51256	0.00219559		0.477	0.0004273
				GalNAc a- Ser/Thr		GALNT5	11227	GalNAc a1- Ser/Thr		x	7.04484	0.00092393		0.392	0.004929
				GalNAc a- Ser/Thr		GALNT6	11226	GalNAc a1- Ser/Thr		o	-5.78196	0.000292795		0.58	6.913e-06
				GalNAc a- Ser/Thr		GALNT7	51809	GalNAc a1- Ser/Thr		x	1.03239	0.534734		-0.414	0.002801
				GalNAc a- Ser/Thr		GALNT8	26290	GalNAc a1- Ser/Thr		o	19.0097	0.000103462		-0.6	2.528e-06
				GalNAc a- Ser/Thr		GALNT9	50614	GalNAc a1- Ser/Thr		x	-1.0791	0.275049		-0.416	0.002657
				GalNAc a- Ser/Thr		GALNT10	55568	GalNAc a1- Ser/Thr		o	-3.64953	0.000484627		0.522	8.723e-05
				GalNAc a- Ser/Thr		GALNT11	63917	GalNAc a1- Ser/Thr		x	-1.12667	0.408158		0.056	0.7032
				GalNAc a- Ser/Thr		GALNT12	79695	GalNAc a1- Ser/Thr		o	3.60785	8.88642e-05		-0.44	0.001341
				GalNAc a- Ser/Thr		GALNT13	114805	GalNAc a1- Ser/Thr		x	-1.40553	0.793812		-0.277	0.0539
				GalNAc a- Ser/Thr		GALNT14	79623	GalNAc a1- Ser/Thr		o	5.87812	4.42965e-05		-0.729	3.43e-10
				GalNAc a- Ser/Thr		GALNTL1	57452	GalNAc a1- Ser/Thr		x	1.19116	0.0146003		-0.239	0.09858
				GalNAc a- Ser/Thr		GALNTL2	117248	GalNAc a1- Ser/Thr		o	-31.9494	0.00216336		0.567	1.266e-05
				GalNAc a- Ser/Thr		GALNTL4	374378	GalNAc a1- Ser/Thr		x	1.23127	0.0124405		-0.354	0.01201
PSA	4.919	2.29e-06	4.28e-06	Fuc a1-6 GlcNAc		FUT8	2530	Fuc a1-6 GlcNAc		x	-1.20539	0.86976		0.256	0.07573
EEL	-4.05	8.22e-05	0.000147	Gal a1-3 Gal		B(ABO)	28	Gal a1-3 Gal		x	-1.08185	0.832874		0.042	0.7754
LTL	-3.541	0.000533	0.000917	LeX		FUT3	2525	Fuc a1-3 GlcNAc		x	-1.00041	0.313719		-0.275	0.05558
				LeX		FUT4	2526	Fuc a1-3 GlcNAc		x	-1.07254	0.864478		0.003	0.9819
				LeX		FUT5	2527	Fuc a1-3 GlcNAc		x	-1.01107	0.449588		0.169	0.2476
				LeX		FUT6	2528	Fuc a1-3 GlcNAc		x	1.04741	0.310575		-0.109	0.456
				LeX		FUT7	2529	Fuc a1-3 GlcNAc		x	1.01979	0.894947		-0.186	0.2025
				LeX		FUT9	10690	Neu5Ac a2-6 Gal		x	x	x		x	x
VVA	3.341	0.00106	0.00175	GalNAc a- Ser/Thr		GALNT1	2589	GalNAc a1- Ser/Thr		x	-1.09434	0.196374		-0.065	0.6585
				GalNAc a- Ser/Thr		GALNT2	2590	GalNAc a1- Ser/Thr		x	-1.58523	0.00199213		0.291	0.04216
				GalNAc a- Ser/Thr		GALNT3	2591	GalNAc a1- Ser/Thr		x	-1.05536	0.568197		-0.282	0.04927
				GalNAc a- Ser/Thr		GALNT4	8693	GalNAc a1- Ser/Thr		x	-1.51256	0.00219559		0.343	0.01531
				GalNAc a- Ser/Thr		GALNT5	11227	GalNAc a1- Ser/Thr		x	7.04484	0.00092393		0.516	0.0001075
				GalNAc a- Ser/Thr		GALNT6	11226	GalNAc a1- Ser/Thr		o	-5.78196	0.000292795		0.379	0.006835
				GalNAc a- Ser/Thr		GALNT7	51809	GalNAc a1- Ser/Thr		x	1.03239	0.534734		-0.449	0.001044
				GalNAc a- Ser/Thr		GALNT8	26290	GalNAc a1- Ser/Thr		o	19.0097	0.000103462		-0.415	0.002749
				GalNAc a- Ser/Thr		GALNT9	50614	GalNAc a1- Ser/Thr		x	-1.0791	0.275049		-0.399	0.004204
				GalNAc a- Ser/Thr		GALNT10	55568	GalNAc a1- Ser/Thr		o	-3.64953	0.000484627		0.441	0.001326
				GalNAc a- Ser/Thr		GALNT11	63917	GalNAc a1- Ser/Thr		x	-1.12667	0.408158		0.171	0.2426
				GalNAc a- Ser/Thr		GALNT12	79695	GalNAc a1- Ser/Thr		o	3.60785	8.88642e-05		-0.346	0.01435
				GalNAc a- Ser/Thr		GALNT13	114805	GalNAc a1- Ser/Thr		x	-1.40553	0.793812		-0.109	0.4595
				GalNAc a- Ser/Thr		GALNT14	79623	GalNAc a1- Ser/Thr		o	5.87812	4.42965e-05		-0.268	0.06248
				GalNAc a- Ser/Thr		GALNTL1	57452	GalNAc a1- Ser/Thr		x	1.19116	0.0146003		-0.534	5.405e-05
				GalNAc a- Ser/Thr		GALNTL2	117248	GalNAc a1- Ser/Thr		o	-31.9494	0.00216336		0.352	0.01275
				GalNAc a- Ser/Thr		GALNTL4	374378	GalNAc a1- Ser/Thr		x	1.23127	0.0124405		-0.014	0.9243
STL	-3.282	0.00129	0.00205	polyLacNAc		B3GNT2	10678	GlcNAc b1-3 Gal		o	3.04144	0.000348882		0.073	0.6199
				polyLacNAc		B3GNT5	84002	GlcNAc b1-3 Gal		x	1.47557	0.19531		-0.312	0.02843
UDA	-2.983	0.00333	0.00512	polyLacNAc		B3GNT2	10678	GlcNAc b1-3 Gal		o	3.04144	0.000348882		0.172	0.2388
				polyLacNAc		B3GNT5	84002	GlcNAc b1-3 Gal		x	1.47557	0.19531		-0.12	0.4146
GSL-II	2.685	0.00809	0.012	GlcNAc							x	x		x	x
NPA	-2.052	0.042	0.0602	Man a1-6 (3) Man		ALG3	10195	Man a1-3 Man		x	-1.2411	0.739603		0.371	0.008157
ConA	-1.993	0.0481	0.0667	Man a1-6 (3) Man		HEXB	3074	GalNAc b1-3 Gal		o	-2.26742	3.07568e-05		-0.229	0.1132
PWM	1.945	0.0537	0.0721	polyLacNAc		B3GNT2	10678	GlcNAc b1-3 Gal		o	3.04144	0.000348882		-0.185	0.204
				polyLacNAc		B3GNT5	84002	GlcNAc b1-3 Gal		x	1.47557	0.19531		-0.175	0.2302
GSL-IA4	-1.582	0.116	0.151	Gal a1-3 Gal		B(ABO)	28	Gal a1-3 Gal		x	-1.08185	0.832874		0.034	0.8171
GNA	1.247	0.214	0.271	Man a1-6 (3) Man		ALG3	10195	Man a1-3 Man		x	-1.2411	0.739603		0.077	0.5991
DBA	-1.099	0.274	0.331	GalNAc a- Ser/Thr		GALNT1	2589	GalNAc a1- Ser/Thr		x	-1.09434	0.196374		0.105	0.4734
				GalNAc a- Ser/Thr		GALNT2	2590	GalNAc a1- Ser/Thr		x	-1.58523	0.00199213		-0.084	0.5702
				GalNAc a- Ser/Thr		GALNT3	2591	GalNAc a1- Ser/Thr		x	-1.05536	0.568197		-0.075	0.608
				GalNAc a- Ser/Thr		GALNT4	8693	GalNAc a1- Ser/Thr		x	-1.51256	0.00219559		-0.128	0.3834
				GalNAc a- Ser/Thr		GALNT5	11227	GalNAc a1- Ser/Thr		x	7.04484	0.00092393		-0.165	0.2577
				GalNAc a- Ser/Thr		GALNT6	11226	GalNAc a1- Ser/Thr		o	-5.78196	0.000292795		-0.243	0.0925
				GalNAc a- Ser/Thr		GALNT7	51809	GalNAc a1- Ser/Thr		x	1.03239	0.534734		0.272	0.05827
				GalNAc a- Ser/Thr		GALNT8	26290	GalNAc a1- Ser/Thr		o	19.0097	0.000103462		0.187	0.2005
				GalNAc a- Ser/Thr		GALNT9	50614	GalNAc a1- Ser/Thr		x	-1.0791	0.275049		0.277	0.05388
				GalNAc a- Ser/Thr		GALNT10	55568	GalNAc a1- Ser/Thr		o	-3.64953	0.000484627		-0.222	0.1252
				GalNAc a- Ser/Thr		GALNT11	63917	GalNAc a1- Ser/Thr		x	-1.12667	0.408158		-0.319	0.02501
				GalNAc a- Ser/Thr		GALNT12	79695	GalNAc a1- Ser/Thr		o	3.60785	8.88642e-05		0.131	0.3714
				GalNAc a- Ser/Thr		GALNT13	114805	GalNAc a1- Ser/Thr		x	-1.40553	0.793812		0.218	0.1333
				GalNAc a- Ser/Thr		GALNT14	79623	GalNAc a1- Ser/Thr		o	5.87812	4.42965e-05		0.222	0.1261
				GalNAc a- Ser/Thr		GALNTL1	57452	GalNAc a1- Ser/Thr		x	1.19116	0.0146003		0.166	0.2544
				GalNAc a- Ser/Thr		GALNTL2	117248	GalNAc a1- Ser/Thr		o	-31.9494	0.00216336		-0.168	0.2505
				GalNAc a- Ser/Thr		GALNTL4	374378	GalNAc a1- Ser/Thr		x	1.23127	0.0124405		0.159	0.2767
GSL-I	-1.09	0.277	0.331	Gal a1-3 Gal		B(ABO)	28	Gal a1-3 Gal		x	-1.08185	0.832874		0.13	0.3736
				GalNAc		A(ABO)	28	Gal a1-3 Gal		x	-1.08185	0.832874		0.13	0.3736
				aGalNAc		GALNT1	2589	GalNAc a1- Ser/Thr		x	-1.09434	0.196374		0.149	0.3082
				aGalNAc		GALNT2	2590	GalNAc a1- Ser/Thr		x	-1.58523	0.00199213		-0.069	0.6389
				aGalNAc		GALNT3	2591	GalNAc a1- Ser/Thr		x	-1.05536	0.568197		0.016	0.9147
				aGalNAc		GALNT4	8693	GalNAc a1- Ser/Thr		x	-1.51256	0.00219559		-0.083	0.5707
				aGalNAc		GALNT5	11227	GalNAc a1- Ser/Thr		x	7.04484	0.00092393		-0.178	0.2231
				aGalNAc		GALNT6	11226	GalNAc a1- Ser/Thr		o	-5.78196	0.000292795		-0.2	0.1681
				aGalNAc		GALNT7	51809	GalNAc a1- Ser/Thr		x	1.03239	0.534734		0.267	0.06347
				aGalNAc		GALNT8	26290	GalNAc a1- Ser/Thr		o	19.0097	0.000103462		0.122	0.4041
				aGalNAc		GALNT9	50614	GalNAc a1- Ser/Thr		x	-1.0791	0.275049		0.176	0.2275
				aGalNAc		GALNT10	55568	GalNAc a1- Ser/Thr		o	-3.64953	0.000484627		-0.084	0.5677
				aGalNAc		GALNT11	63917	GalNAc a1- Ser/Thr		x	-1.12667	0.408158		-0.057	0.6984
				aGalNAc		GALNT12	79695	GalNAc a1- Ser/Thr		o	3.60785	8.88642e-05		0.116	0.4306
				aGalNAc		GALNT13	114805	GalNAc a1- Ser/Thr		x	-1.40553	0.793812		0.031	0.8311
				aGalNAc		GALNT14	79623	GalNAc a1- Ser/Thr		o	5.87812	4.42965e-05		0.161	0.2714
				aGalNAc		GALNTL1	57452	GalNAc a1- Ser/Thr		x	1.19116	0.0146003		0.139	0.3417
				aGalNAc		GALNTL2	117248	GalNAc a1- Ser/Thr		o	-31.9494	0.00216336		-0.124	0.3968
				aGalNAc		GALNTL4	374378	GalNAc a1- Ser/Thr		x	1.23127	0.0124405		0.119	0.4193
PTL-I	-1.074	0.284	0.331	GalNAc a- Ser/Thr		GALNT1	2589	GalNAc a1- Ser/Thr		x	-1.09434	0.196374		0.048	0.743
				GalNAc a- Ser/Thr		GALNT2	2590	GalNAc a1- Ser/Thr		x	-1.58523	0.00199213		-0.133	0.3632
				GalNAc a- Ser/Thr		GALNT3	2591	GalNAc a1- Ser/Thr		x	-1.05536	0.568197		0.02	0.8903
				GalNAc a- Ser/Thr		GALNT4	8693	GalNAc a1- Ser/Thr		x	-1.51256	0.00219559		-0.037	0.8015
				GalNAc a- Ser/Thr		GALNT5	11227	GalNAc a1- Ser/Thr		x	7.04484	0.00092393		-0.19	0.1924
				GalNAc a- Ser/Thr		GALNT6	11226	GalNAc a1- Ser/Thr		o	-5.78196	0.000292795		-0.206	0.1561
				GalNAc a- Ser/Thr		GALNT7	51809	GalNAc a1- Ser/Thr		x	1.03239	0.534734		0.144	0.3246
				GalNAc a- Ser/Thr		GALNT8	26290	GalNAc a1- Ser/Thr		o	19.0097	0.000103462		0.165	0.2577
				GalNAc a- Ser/Thr		GALNT9	50614	GalNAc a1- Ser/Thr		x	-1.0791	0.275049		0.193	0.1839
				GalNAc a- Ser/Thr		GALNT10	55568	GalNAc a1- Ser/Thr		o	-3.64953	0.000484627		-0.203	0.1636
				GalNAc a- Ser/Thr		GALNT11	63917	GalNAc a1- Ser/Thr		x	-1.12667	0.408158		-0.231	0.1111
				GalNAc a- Ser/Thr		GALNT12	79695	GalNAc a1- Ser/Thr		o	3.60785	8.88642e-05		0.166	0.2567
				GalNAc a- Ser/Thr		GALNT13	114805	GalNAc a1- Ser/Thr		x	-1.40553	0.793812		0.159	0.2782
				GalNAc a- Ser/Thr		GALNT14	79623	GalNAc a1- Ser/Thr		o	5.87812	4.42965e-05		0.168	0.251
				GalNAc a- Ser/Thr		GALNTL1	57452	GalNAc a1- Ser/Thr		x	1.19116	0.0146003		0.174	0.2325
				GalNAc a- Ser/Thr		GALNTL2	117248	GalNAc a1- Ser/Thr		o	-31.9494	0.00216336		-0.165	0.2573
				GalNAc a- Ser/Thr		GALNTL4	374378	GalNAc a1- Ser/Thr		x	1.23127	0.0124405		0.112	0.4452
				GalNAc a- Ser/Thr		A(ABO)	28	Gal a1-3 Gal		x	-1.08185	0.832874		0.089	0.5458
GSL-IB4	-0.966	0.336	0.38	Gal a1-3 Gal		B(ABO)	28	Gal a1-3 Gal		x	-1.08185	0.832874		-0.006	0.9701
HPA	-0.918	0.36	0.397	GalNAc a- Ser/Thr		GALNT1	2589	GalNAc a1- Ser/Thr		x	-1.09434	0.196374		-0.024	0.8681
				GalNAc a- Ser/Thr		GALNT2	2590	GalNAc a1- Ser/Thr		x	-1.58523	0.00199213		-0.184	0.2065
				GalNAc a- Ser/Thr		GALNT3	2591	GalNAc a1- Ser/Thr		x	-1.05536	0.568197		0.019	0.8974
				GalNAc a- Ser/Thr		GALNT4	8693	GalNAc a1- Ser/Thr		x	-1.51256	0.00219559		-0.044	0.7676
				GalNAc a- Ser/Thr		GALNT5	11227	GalNAc a1- Ser/Thr		x	7.04484	0.00092393		-0.153	0.297
				GalNAc a- Ser/Thr		GALNT6	11226	GalNAc a1- Ser/Thr		o	-5.78196	0.000292795		-0.178	0.222
				GalNAc a- Ser/Thr		GALNT7	51809	GalNAc a1- Ser/Thr		x	1.03239	0.534734		0.078	0.5969
				GalNAc a- Ser/Thr		GALNT8	26290	GalNAc a1- Ser/Thr		o	19.0097	0.000103462		0.152	0.2986
				GalNAc a- Ser/Thr		GALNT9	50614	GalNAc a1- Ser/Thr		x	-1.0791	0.275049		0.167	0.2522
				GalNAc a- Ser/Thr		GALNT10	55568	GalNAc a1- Ser/Thr		o	-3.64953	0.000484627		-0.166	0.2549
				GalNAc a- Ser/Thr		GALNT11	63917	GalNAc a1- Ser/Thr		x	-1.12667	0.408158		-0.073	0.6199
				GalNAc a- Ser/Thr		GALNT12	79695	GalNAc a1- Ser/Thr		o	3.60785	8.88642e-05		0.118	0.4206
				GalNAc a- Ser/Thr		GALNT13	114805	GalNAc a1- Ser/Thr		x	-1.40553	0.793812		0.006	0.9692
				GalNAc a- Ser/Thr		GALNT14	79623	GalNAc a1- Ser/Thr		o	5.87812	4.42965e-05		0.143	0.3279
				GalNAc a- Ser/Thr		GALNTL1	57452	GalNAc a1- Ser/Thr		x	1.19116	0.0146003		0.121	0.4092
				GalNAc a- Ser/Thr		GALNTL2	117248	GalNAc a1- Ser/Thr		o	-31.9494	0.00216336		-0.136	0.3527
				GalNAc a- Ser/Thr		GALNTL4	374378	GalNAc a1- Ser/Thr		x	1.23127	0.0124405		-0.006	0.9666
LEL	0.839	0.403	0.433	polyLacNAc		B3GNT2	10678	GlcNAc b1-3 Gal		o	3.04144	0.000348882		-0.287	0.0449
				polyLacNAc		B3GNT5	84002	GlcNAc b1-3 Gal		x	1.47557	0.19531		-0.5	0.0001963
PNA	-0.817	0.415	0.436	Gal b1-3 GalNAc a- Ser/Thr		B3GALT5	10317	Gal b1-3 GalNAc		o	9.36642	0.000315899		0.038	0.7983
UEA-I	0.772	0.441	0.452	Fuc a1-2 Gal b1-4 GlcNAc		FUT1	2523	Fuc a1-2 Gal		x	x	x		x	x
				Fuc a1-2 Gal b1-4 GlcNAc		FUT2	2524	Fuc a1-2 Gal		o	4.39962	0.00535846		-0.03	0.8374
SBA	-0.197	0.844	0.844	GalNAc a- Ser/Thr		GALNT1	2589	GalNAc a1- Ser/Thr		x	-1.09434	0.196374		0.072	0.6253
				GalNAc a- Ser/Thr		GALNT2	2590	GalNAc a1- Ser/Thr		x	-1.58523	0.00199213		-0.012	0.9337
				GalNAc a- Ser/Thr		GALNT3	2591	GalNAc a1- Ser/Thr		x	-1.05536	0.568197		-0.036	0.8095
				GalNAc a- Ser/Thr		GALNT4	8693	GalNAc a1- Ser/Thr		x	-1.51256	0.00219559		0.004	0.9809
				GalNAc a- Ser/Thr		GALNT5	11227	GalNAc a1- Ser/Thr		x	7.04484	0.00092393		-0.023	0.8762
				GalNAc a- Ser/Thr		GALNT6	11226	GalNAc a1- Ser/Thr		o	-5.78196	0.000292795		-0.093	0.5253
				GalNAc a- Ser/Thr		GALNT7	51809	GalNAc a1- Ser/Thr		x	1.03239	0.534734		0.148	0.3113
				GalNAc a- Ser/Thr		GALNT8	26290	GalNAc a1- Ser/Thr		o	19.0097	0.000103462		0.066	0.6551
				GalNAc a- Ser/Thr		GALNT9	50614	GalNAc a1- Ser/Thr		x	-1.0791	0.275049		0.107	0.4654
				GalNAc a- Ser/Thr		GALNT10	55568	GalNAc a1- Ser/Thr		o	-3.64953	0.000484627		-0.113	0.4428
				GalNAc a- Ser/Thr		GALNT11	63917	GalNAc a1- Ser/Thr		x	-1.12667	0.408158		-0.168	0.2506
				GalNAc a- Ser/Thr		GALNT12	79695	GalNAc a1- Ser/Thr		o	3.60785	8.88642e-05		-0.011	0.9404
				GalNAc a- Ser/Thr		GALNT13	114805	GalNAc a1- Ser/Thr		x	-1.40553	0.793812		0.073	0.6202
				GalNAc a- Ser/Thr		GALNT14	79623	GalNAc a1- Ser/Thr		o	5.87812	4.42965e-05		0.082	0.5782
				GalNAc a- Ser/Thr		GALNTL1	57452	GalNAc a1- Ser/Thr		x	1.19116	0.0146003		0.093	0.5248
				GalNAc a- Ser/Thr		GALNTL2	117248	GalNAc a1- Ser/Thr		o	-31.9494	0.00216336		-0.035	0.8114
				GalNAc a- Ser/Thr		GALNTL4	374378	GalNAc a1- Ser/Thr		x	1.23127	0.0124405		0.058	0.6955
Lectins with FDR<0.05 are colored red. The glycosyltransferases in the expression signature are indicated by a circle in the column "Expression signature" in "Gene expression". The Peason's correlation coefficients between the lectin signal intensities and the expresssion profiles of the corresponding glycosyltransferases are listed together with the significance probabilities.
